# Supplementary material for: Insights into the human mesenchymal stromal/stem cell identity through integrative transcriptomic profiling
Source: BMC Genomics. 2016 Nov 21;17:944. doi: 10.1186/s12864-016-3230-0 (PMC5117530; doi:10.1186/s12864-016-3230-0)
Supplement: Additional file 1: — Recordings of established stromal cultures (AD-, PL-, BM- MSCs, and FIBs). Cell counts through passages (“Q1” and “Q2”), expansion times (“Texpan”) and doubling times (“DoubT”). (XLSX 52 kb) [file 12864_2016_3230_MOESM1_ESM.xlsx]

## Sheet: Additional File 1
Sample	Culture	Tissue	Passage	Q1_seed	Q2_harvest	T_expan (days)	Doub_T
AD02_MAFA_P1	AD02_MAFA	AD	1	1150000	2200000	16	17.0964
AD02_MAFA_P2	AD02_MAFA	AD	2	1200000	2800000	16	13.0891
AD03_MRA_P3	AD03_MRA	AD	3	1200000	4000000	14	8.06003
AD01_SRP_P4	AD01_SRP	AD	4	500000	2000000	14	7
BM9755_P1	BM9755	BM	1	250000	1100000	20	9.35671
BM9799_P1	BM9799	BM	1	250000	1000000	11	5.5
BM9755_P2	BM9755	BM	2	1100000	2000000	15	17.3914
BM9799_P2	BM9799	BM	2	1000000	2000000	15	15
BM9515_P3	BM9515	BM	3	1100000	2500000	24	20.263
BM9568_P3	BM9568	BM	3	750000	1500000	9	9
BM9630_P3	BM9630	BM	3	590000	1800000	13	8.0785
FIB02_P2	FIB02	FIB	2	1500000	4500000	8	5.04744
FIB03_P2	FIB03	FIB	2	600000	3000000	5	2.15338
FIB60310_P2	FIB60310	FIB	2	500000	2300000	6	2.72525
FIB60310_P3	FIB60310	FIB	3	250000	2100000	7	2.27984
FIB13056_P2	FIB13056	FIB	2	500000	3000000	7	2.70797
FIB13056_P3	FIB13056	FIB	3	230000	1800000	7	2.35826
FIB12925_P2	FIB12925	FIB	2	500000	3500000	7	2.49345
FIB12925_P3	FIB12925	FIB	3	250000	1700000	7	2.53116
PL9520_P1	PL9520	PL	1	250000	2000000	7	2.33333
PL9545_P1	PL9545	PL	1	500000	7000000	12	3.15179
PL9565_P1	PL9565	PL	1	500000	4000000	12	4
PL9599_P1	PL9599	PL	1	2000000	9100000	14	6.40478
PL9639_P1	PL9639	PL	1	1000000	11000000	26	7.51569
PL10030_P1	PL10030	PL	1	700000	4100000	10	3.92127
PL10062_P1	PL10062	PL	1	1000000	6000000	14	5.41594
PL10087_P1	PL10087	PL	1	250000	2150000	8	2.57704
PL9520_P2	PL9520	PL	2	1000000	5000000	10	4.30677
PL9545_P2	PL9545	PL	2	1000000	9000000	15	4.73197
PL9565_P2	PL9565	PL	2	1000000	16000000	15	3.75
PL9599_P2	PL9599	PL	2	2000000	10000000	9	3.87609
PL9639_P2	PL9639	PL	2	1000000	6000000	15	5.80279
PL10030_P2	PL10030	PL	2	1500000	20000000	8	2.14077
PL10062_P2	PL10062	PL	2	1000000	7000000	8	2.84966
PL10087_P2	PL10087	PL	2	1000000	16000000	10	2.5
PL9520_P3	PL9520	PL	3	2000000	8000000	13	6.5
PL9545_P3	PL9545	PL	3	1500000	12400000	14	4.59422
PL9565_P3	PL9565	PL	3	1200000	9600000	20	6.66667
PL9599_P3	PL9599	PL	3	1500000	15000000	8	2.40824
PL9639_P3	PL9639	PL	3	1500000	9000000	7	2.70797
PL10030_P3	PL10030	PL	3	1000000	14000000	6	1.5759
PL10062_P3	PL10062	PL	3	500000	15225000	10	2.02907
PL10087_P3	PL10087	PL	3	1000000	16000000	11	2.75
PL9520_P4	PL9520	PL	4	250000	2400000	12	3.67756
PL9545_P4	PL9545	PL	4	500000	2500000	17	7.3215
PL9599_P4	PL9599	PL	4	500000	5000000	26	7.82678
PL9520_P5	PL9520	PL	5	500000	2820000	7	2.80483
PL9545_P5	PL9545	PL	5	500000	6700000	4	1.06833
PL9599_P5	PL9599	PL	5	250000	3500000	15	3.93974
PL9520_P6	PL9520	PL	6	2820000	4600000	7	9.91588
PL9545_P6	PL9545	PL	6	500000	5000000	8	2.40824
