# Supplementary material for: Insights into the human mesenchymal stromal/stem cell identity through integrative transcriptomic profiling
Source: BMC Genomics. 2016 Nov 21;17:944. doi: 10.1186/s12864-016-3230-0 (PMC5117530; doi:10.1186/s12864-016-3230-0)
Supplement: Additional file 4: — GEO dataset references of microarray data repository and number of samples selected in each of the two meta-analysis steps: (i) the hierarchical clustering analysis with 264 microarray samples (SET 264); and (ii) the differential expression resampling protocol with 119 microarray samples (SET 119). (XLSX 57 kb) [file 12864_2016_3230_MOESM4_ESM.xlsx]

## Sheet: Additional File 4
				N (µa)		HSPCs		LYM		BM-MSCs		stMSCs		dADIP		dCHON		dOST		OSTB		stOST		FIB
DataSet	Publication Reference	GEO DataSet ID	Microarray Platform	SET 264	SET 119	SET 264	SET 119	SET 264	SET 119	SET 264	SET 119	SET 264	SET 119	SET 264	SET 119	SET 264	SET 119	SET 264	SET 119	SET 264	SET 119	SET 264	SET 119	SET 264	SET 119
1	Markov et al. 2007	GSE6029	HG-U133A & HG-U133B	9	3					9	3
2	Sacchetti et al. 2007	GSE6460	HG-U133 Plus 2.0	7	4					4	4	3	-
3	Tanabe et al. 2008	GSE7637	HG-U133 Plus 2.0	30	3					30	3
4	Tanabe et al. 2008	GSE7888	HG-U133 Plus 2.0	23	6					23	6
5	Kubo et al. 2009	GSE9451	HG-U133 Plus 2.0	15	9					3	3			3	-	3	-	3	3					3	3
6	Larson et al. 2007	GSE9520	HG-U133 Plus 2.0	6	-					6	-
7	Wagner et al. 2008	GSE9593	HG-U133 Plus 2.0	13	3					13	3
8	Mishra et al. 2008	GSE9764	HG-U133 Plus 2.0	5	5					5	5
9	Delorme et al. 2007	GSE9894	HG-U133 Plus 2.0	12	3			9	-	3	3
10	Mrugala et al. 2009	GSE10315	HG-U133 Plus 2.0	29	5					5	5	24	-
11	Eckfeldt et al. 2005	GSE2666	HG-U133A & HG-U133B	18	4	18	4
12	Bhatia et al. 2004	GSE3823	HG-U133A & HG-U133B	21	6	21	6
13	Dick et al. 2004	GSE10438	HG-U133A & HG-U133B	8	-	8	-
14	Chen et al. 2008	GSE11418	HG-U133 Plus 2.0	8	8																			8	8
15	Grundberg et al. 2008	GSE10311	HG-U133 Plus 2.0	21	21															9	9	12	12
16	Granchi et al. 2010	GSE12264	HG-U133 Plus 2.0	15	15															4	4	11	11
17	Garcia-Gomez et al. 2014	GSE46053	HG-U133 Plus 2.0	12	12					12	12
18	Hamidouche et al. 2009	GSE18043	HG-U133 Plus 2.0	12	12					3	3							9	9
			TOTAL	264	119	47	10	9	0	116	50	27	0	3	0	3	0	12	12	13	13	23	23	11	11
* TABLE LEGEND
N (µa)	Number of microarrays
SET_264	Dataset of 264 microarrays used for clustering analysis
SET_119	Dataset of 119 microarrays used for differential expression analysis
HSPCs	Hematopoietic Stem/Progenitor Cells
LYM	Hematopoietic Differentiated Cells (Lymphocytes)
BM-MSCs	Mesenchymal Stromal/Stem Cells (all isolated from Bone Marrow)
stMSCs	Stimulated MSCs
dADIP	MSC-derived Adipoblasts
dCHON	MSC-derived Chondroblasts
dOST	MSC-derived Osteoblasts
OSTB	Osteoblasts
stOST	Stimulated Osteoblasts
FIB	Skin Fibroblasts
