# Supplementary material for: Insights into the human mesenchymal stromal/stem cell identity through integrative transcriptomic profiling
Source: BMC Genomics. 2016 Nov 21;17:944. doi: 10.1186/s12864-016-3230-0 (PMC5117530; doi:10.1186/s12864-016-3230-0)
Supplement: Additional file 9: — List of 489 protein coding genes included in the mesenchymal lineage signature produced in this work. The table provides the gene symbols, ENSEMBL identifiers (IDs), corresponding UniProt IDs, protein names and description, as well as UniProt protein families and keywords. The proteins that are known CD markers (CDs) or transcription factors (TFs) are also indicated. (XLSX 129 kb) [file 12864_2016_3230_MOESM9_ESM.xlsx]

## Sheet: Additional File 9, 489 genes
Gene_Name(ENSEMBL)	TFs or CDs	Ensembl_GeneID	UniProt_EntryID	UniProt_Entry_name	UniProt_Protein_names	UniProt_Protein_families	UniProt_Keywords
ACO1	no	ENSG00000122729	P21399	ACOC_HUMAN	Cytoplasmic aconitate hydratase (Aconitase) (EC 4.2.1.3) (Citrate hydro-lyase) (Ferritin repressor protein) (Iron regulatory protein 1) (IRP1) (Iron-responsive element-binding protein 1) (IRE-BP 1)	Aconitase/IPM isomerase family	3D-structure; 4Fe-4S; Complete proteome; Cytoplasm; Direct protein sequencing; Iron; Iron-sulfur; Lyase; Metal-binding; Phosphoprotein; Polymorphism; RNA-binding; Reference proteome; Tricarboxylic acid cycle
ACTN1	no	ENSG00000072110	P12814	ACTN1_HUMAN	Alpha-actinin-1 (Alpha-actinin cytoskeletal isoform) (F-actin cross-linking protein) (Non-muscle alpha-actinin-1)	Alpha-actinin family	3D-structure; Acetylation; Actin-binding; Alternative splicing; Calcium; Cell junction; Cell membrane; Cell projection; Complete proteome; Cytoplasm; Cytoskeleton; Direct protein sequencing; Disease mutation; Membrane; Metal-binding; Phosphoprotein; Polymorphism; Reference proteome; Repeat
ACVR1	no	ENSG00000115170	Q04771	ACVR1_HUMAN	Activin receptor type-1 (EC 2.7.11.30) (Activin receptor type I) (ACTR-I) (Activin receptor-like kinase 2) (ALK-2) (Serine/threonine-protein kinase receptor R1) (SKR1) (TGF-B superfamily receptor type I) (TSR-I)	Protein kinase superfamily, TKL Ser/Thr protein kinase family, TGFB receptor subfamily	3D-structure; ATP-binding; Complete proteome; Disease mutation; Glycoprotein; Kinase; Magnesium; Manganese; Membrane; Metal-binding; Nucleotide-binding; Phosphoprotein; Polymorphism; Receptor; Reference proteome; Serine/threonine-protein kinase; Signal; Transferase; Transmembrane; Transmembrane helix
ADAM9	no	ENSG00000168615	Q13443	ADAM9_HUMAN	Disintegrin and metalloproteinase domain-containing protein 9 (ADAM 9) (EC 3.4.24.-) (Cellular disintegrin-related protein) (Meltrin-gamma) (Metalloprotease/disintegrin/cysteine-rich protein 9) (Myeloma cell metalloproteinase)		3D-structure; Alternative splicing; Cell membrane; Complete proteome; Cone-rod dystrophy; Disulfide bond; Glycoprotein; Hydrolase; Membrane; Metal-binding; Metalloprotease; Protease; Reference proteome; Secreted; Signal; Transmembrane; Transmembrane helix; Zinc
ADAMTS5	no	ENSG00000154736	Q9UNA0	ATS5_HUMAN	A disintegrin and metalloproteinase with thrombospondin motifs 5 (ADAM-TS 5) (ADAM-TS5) (ADAMTS-5) (EC 3.4.24.-) (A disintegrin and metalloproteinase with thrombospondin motifs 11) (ADAM-TS 11) (ADAMTS-11) (ADMP-2) (Aggrecanase-2)		3D-structure; Cleavage on pair of basic residues; Complete proteome; Disulfide bond; Extracellular matrix; Glycoprotein; Hydrolase; Metal-binding; Metalloprotease; Polymorphism; Protease; Reference proteome; Repeat; Secreted; Signal; Zinc; Zymogen
ADH5	no	ENSG00000197894	P11766	ADHX_HUMAN	Alcohol dehydrogenase class-3 (EC 1.1.1.1) (Alcohol dehydrogenase 5) (Alcohol dehydrogenase class chi chain) (Alcohol dehydrogenase class-III) (Glutathione-dependent formaldehyde dehydrogenase) (FALDH) (FDH) (GSH-FDH) (EC 1.1.1.-) (S-(hydroxymethyl)glutathione dehydrogenase) (EC 1.1.1.284)	Zinc-containing alcohol dehydrogenase family, Class-III subfamily	3D-structure; Acetylation; Complete proteome; Cytoplasm; Direct protein sequencing; Metal-binding; NAD; Oxidoreductase; Phosphoprotein; Polymorphism; Reference proteome; Zinc
AFAP1	no	ENSG00000196526	Q8N556	AFAP1_HUMAN	Actin filament-associated protein 1 (110 kDa actin filament-associated protein) (AFAP-110)		Acetylation; Actin-binding; Alternative splicing; Coiled coil; Complete proteome; Cytoplasm; Cytoskeleton; Phosphoprotein; Polymorphism; Reference proteome; Repeat
AJUBA	no	ENSG00000129474	Q96IF1	AJUBA_HUMAN	LIM domain-containing protein ajuba	Zyxin/ajuba family	Alternative splicing; Cell adhesion; Cell cycle; Cell junction; Cell membrane; Complete proteome; Cytoplasm; Cytoskeleton; LIM domain; Membrane; Metal-binding; Nucleus; Phosphoprotein; RNA-mediated gene silencing; Reference proteome; Repeat; Repressor; Transcription; Transcription regulation; Zinc
AKTIP	no	ENSG00000166971	Q9H8T0	AKTIP_HUMAN	AKT-interacting protein (Ft1) (Fused toes protein homolog)	Ubiquitin-conjugating enzyme family, FTS subfamily	Alternative splicing; Apoptosis; Cell membrane; Complete proteome; Cytoplasm; Membrane; Phosphoprotein; Protein transport; Reference proteome; Transport
ALDH7A1	no	ENSG00000164904	P49419	AL7A1_HUMAN	Alpha-aminoadipic semialdehyde dehydrogenase (Alpha-AASA dehydrogenase) (EC 1.2.1.31) (Aldehyde dehydrogenase family 7 member A1) (EC 1.2.1.3) (Antiquitin-1) (Betaine aldehyde dehydrogenase) (EC 1.2.1.8) (Delta1-piperideine-6-carboxylate dehydrogenase) (P6c dehydrogenase)	Aldehyde dehydrogenase family	3D-structure; Acetylation; Alternative splicing; Complete proteome; Cytoplasm; Disease mutation; Epilepsy; Mitochondrion; NAD; Nucleus; Oxidoreductase; Polymorphism; Reference proteome; Transit peptide
ANKFY1	no	ENSG00000185722	Q9P2R3	ANFY1_HUMAN	Rabankyrin-5 (Rank-5) (Ankyrin repeat and FYVE domain-containing protein 1) (Ankyrin repeats hooked to a zinc finger motif)		ANK repeat; Acetylation; Alternative splicing; Complete proteome; Cytoplasm; Direct protein sequencing; Endocytosis; Endosome; Membrane; Metal-binding; Reference proteome; Repeat; Zinc; Zinc-finger
ANO10	no	ENSG00000160746	Q9NW15	ANO10_HUMAN	Anoctamin-10 (Transmembrane protein 16K)	Anoctamin family	Alternative splicing; Cell membrane; Complete proteome; Disease mutation; Membrane; Neurodegeneration; Polymorphism; Reference proteome; Transmembrane; Transmembrane helix
ANTXR1	no	ENSG00000169604	Q9H6X2	ANTR1_HUMAN	Anthrax toxin receptor 1 (Tumor endothelial marker 8)	ATR family	3D-structure; Alternative splicing; Cell membrane; Cell projection; Complete proteome; Disulfide bond; Glycoprotein; Hypotrichosis; Membrane; Metal-binding; Phosphoprotein; Polymorphism; Receptor; Reference proteome; Signal; Transmembrane; Transmembrane helix
ANXA2	no	ENSG00000182718	P07355	ANXA2_HUMAN	Annexin A2 (Annexin II) (Annexin-2) (Calpactin I heavy chain) (Calpactin-1 heavy chain) (Chromobindin-8) (Lipocortin II) (Placental anticoagulant protein IV) (PAP-IV) (Protein I) (p36)	Annexin family	3D-structure; Acetylation; Alternative splicing; Annexin; Basement membrane; Calcium; Calcium/phospholipid-binding; Complete proteome; Direct protein sequencing; Extracellular matrix; Phosphoprotein; Polymorphism; RNA-binding; Reference proteome; Repeat; Secreted; Ubl conjugation
ANXA5	no	ENSG00000164111	P08758	ANXA5_HUMAN	Annexin A5 (Anchorin CII) (Annexin V) (Annexin-5) (Calphobindin I) (CBP-I) (Endonexin II) (Lipocortin V) (Placental anticoagulant protein 4) (PP4) (Placental anticoagulant protein I) (PAP-I) (Thromboplastin inhibitor) (Vascular anticoagulant-alpha) (VAC-alpha)	Annexin family	3D-structure; Acetylation; Annexin; Blood coagulation; Calcium; Calcium/phospholipid-binding; Complete proteome; Direct protein sequencing; Hemostasis; Isopeptide bond; Phosphoprotein; Reference proteome; Repeat; S-nitrosylation; Ubl conjugation
APP	no	ENSG00000142192	P05067	A4_HUMAN	Amyloid beta A4 protein (ABPP) (APPI) (APP) (Alzheimer disease amyloid protein) (Amyloid precursor protein) (Beta-amyloid precursor protein) (Cerebral vascular amyloid peptide) (CVAP) (PreA4) (Protease nexin-II) (PN-II) [Cleaved into: N-APP; Soluble APP-alpha (S-APP-alpha); Soluble APP-beta (S-APP-beta); C99; Beta-amyloid protein 42 (Beta-APP42); Beta-amyloid protein 40 (Beta-APP40); C83; P3(42);…	APP family	3D-structure; Alternative splicing; Alzheimer disease; Amyloid; Amyloidosis; Apoptosis; Cell adhesion; Coated pit; Complete proteome; Copper; Direct protein sequencing; Disease mutation; Disulfide bond; Endocytosis; Glycoprotein; Heparin-binding; Iron; Isopeptide bond; Membrane; Metal-binding; Neurodegeneration; Notch signaling pathway; Oxidation; Phosphoprotein; Polymorphism; Protease inhibitor;…
APPL2	no	ENSG00000136044	Q8NEU8	DP13B_HUMAN	DCC-interacting protein 13-beta (Dip13-beta) (Adapter protein containing PH domain, PTB domain and leucine zipper motif 2)		3D-structure; Alternative splicing; Cell cycle; Chromosomal rearrangement; Complete proteome; Endosome; Membrane; Nucleus; Polymorphism; Reference proteome
ARCN1	no	ENSG00000095139	P48444	COPD_HUMAN	Coatomer subunit delta (Archain) (Delta-coat protein) (Delta-COP)	Adaptor complexes medium subunit family, Delta-COP subfamily	Acetylation; Alternative splicing; Complete proteome; Cytoplasm; Cytoplasmic vesicle; ER-Golgi transport; Golgi apparatus; Membrane; Phosphoprotein; Polymorphism; Protein transport; Reference proteome; Transport
ARF4	no	ENSG00000168374	P18085	ARF4_HUMAN	ADP-ribosylation factor 4	Small GTPase superfamily, Arf family	3D-structure; Complete proteome; ER-Golgi transport; GTP-binding; Golgi apparatus; Lipoprotein; Membrane; Myristate; Nucleotide-binding; Polymorphism; Protein transport; Reference proteome; Transport
ARHGEF10	no	ENSG00000104728	O15013	ARHGA_HUMAN	Rho guanine nucleotide exchange factor 10		Alternative splicing; Coiled coil; Complete proteome; Disease mutation; Guanine-nucleotide releasing factor; Phosphoprotein; Polymorphism; Reference proteome
ARHGEF12	no	ENSG00000196914	Q9NZN5	ARHGC_HUMAN	Rho guanine nucleotide exchange factor 12 (Leukemia-associated RhoGEF)		3D-structure; Acetylation; Alternative splicing; Chromosomal rearrangement; Coiled coil; Complete proteome; Cytoplasm; GTPase activation; Guanine-nucleotide releasing factor; Membrane; Phosphoprotein; Polymorphism; Proto-oncogene; Reference proteome
ARID5B	TF	ENSG00000150347	Q14865	ARI5B_HUMAN	AT-rich interactive domain-containing protein 5B (ARID domain-containing protein 5B) (MRF1-like protein) (Modulator recognition factor 2) (MRF-2)	ARID5B family	3D-structure; Activator; Alternative splicing; Complete proteome; DNA-binding; Isopeptide bond; Methylation; Nucleus; Phosphoprotein; Reference proteome; Transcription; Transcription regulation; Ubl conjugation
ARSB	no	ENSG00000113273	P15848	ARSB_HUMAN	Arylsulfatase B (ASB) (EC 3.1.6.12) (N-acetylgalactosamine-4-sulfatase) (G4S)	Sulfatase family	3D-structure; Alternative splicing; Calcium; Complete proteome; Direct protein sequencing; Disease mutation; Disulfide bond; Glycoprotein; Hydrolase; Ichthyosis; Leukodystrophy; Lysosome; Metachromatic leukodystrophy; Metal-binding; Mucopolysaccharidosis; Polymorphism; Reference proteome; Signal
ARSJ	no	ENSG00000180801	Q5FYB0	ARSJ_HUMAN	Arylsulfatase J (ASJ) (EC 3.1.6.-)	Sulfatase family	Calcium; Complete proteome; Glycoprotein; Hydrolase; Metal-binding; Polymorphism; Reference proteome; Secreted; Signal
ASAP2	no	ENSG00000151693	O43150	ASAP2_HUMAN	Arf-GAP with SH3 domain, ANK repeat and PH domain-containing protein 2 (Development and differentiation-enhancing factor 2) (Paxillin-associated protein with ARF GAP activity 3) (PAG3) (Pyk2 C-terminus-associated protein) (PAP)		ANK repeat; Alternative splicing; Cell membrane; Coiled coil; Complete proteome; Cytoplasm; GTPase activation; Golgi apparatus; Membrane; Metal-binding; Phosphoprotein; Polymorphism; Reference proteome; Repeat; SH3 domain; Zinc
ASNS	no	ENSG00000070669	P08243	ASNS_HUMAN	Asparagine synthetase [glutamine-hydrolyzing] (EC 6.3.5.4) (Cell cycle control protein TS11) (Glutamine-dependent asparagine synthetase)		ATP-binding; Acetylation; Alternative splicing; Amino-acid biosynthesis; Asparagine biosynthesis; Complete proteome; Disease mutation; Glutamine amidotransferase; Ligase; Mental retardation; Nucleotide-binding; Polymorphism; Reference proteome
ASPH	no	ENSG00000198363	Q12797	ASPH_HUMAN	Aspartyl/asparaginyl beta-hydroxylase (EC 1.14.11.16) (Aspartate beta-hydroxylase) (ASP beta-hydroxylase) (Peptide-aspartate beta-dioxygenase)	Aspartyl/asparaginyl beta-hydroxylase family	3D-structure; Alternative splicing; Calcium; Complete proteome; Dioxygenase; Disease mutation; Disulfide bond; Endoplasmic reticulum; Glycoprotein; Iron; Membrane; Metal-binding; Oxidoreductase; Phosphoprotein; Polymorphism; Reference proteome; Repeat; Sarcoplasmic reticulum; Signal-anchor; TPR repeat; Transmembrane; Transmembrane helix
ATP10D	no	ENSG00000145246	Q9P241	AT10D_HUMAN	Probable phospholipid-transporting ATPase VD (EC 3.6.3.1) (ATPase class V type 10D) (P4-ATPase flippase complex alpha subunit ATP10D)	Cation transport ATPase (P-type) (TC 3.A.3) family, Type IV subfamily	ATP-binding; Alternative splicing; Cell membrane; Complete proteome; Endoplasmic reticulum; Hydrolase; Lipid transport; Magnesium; Membrane; Metal-binding; Nucleotide-binding; Polymorphism; Reference proteome; Transmembrane; Transmembrane helix; Transport
ATRN	no	ENSG00000088812	O75882	ATRN_HUMAN	Attractin (DPPT-L) (Mahogany homolog)		Alternative splicing; Cell membrane; Complete proteome; Direct protein sequencing; Disulfide bond; EGF-like domain; Glycoprotein; Inflammatory response; Kelch repeat; Laminin EGF-like domain; Lectin; Membrane; Polymorphism; Receptor; Reference proteome; Repeat; Secreted; Signal; Transmembrane; Transmembrane helix
AVPI1	no	ENSG00000119986	Q5T686	AVPI1_HUMAN	Arginine vasopressin-induced protein 1 (AVP-induced protein 1)		Cell cycle; Complete proteome; Polymorphism; Reference proteome
BAG2	no	ENSG00000112208	O95816	BAG2_HUMAN	BAG family molecular chaperone regulator 2 (BAG-2) (Bcl-2-associated athanogene 2)		Acetylation; Alternative splicing; Chaperone; Coiled coil; Complete proteome; Phosphoprotein; Reference proteome
BAG3	no	ENSG00000151929	O95817	BAG3_HUMAN	BAG family molecular chaperone regulator 3 (BAG-3) (Bcl-2-associated athanogene 3) (Bcl-2-binding protein Bis) (Docking protein CAIR-1)		Acetylation; Apoptosis; Cardiomyopathy; Chaperone; Complete proteome; Disease mutation; Myofibrillar myopathy; Phosphoprotein; Polymorphism; Reference proteome; Repeat
BAMBI	no	ENSG00000095739	Q13145	BAMBI_HUMAN	BMP and activin membrane-bound inhibitor homolog (Non-metastatic gene A protein) (Putative transmembrane protein NMA)	BAMBI family	Complete proteome; Direct protein sequencing; Glycoprotein; Membrane; Reference proteome; Signal; Transmembrane; Transmembrane helix
BBS4	no	ENSG00000140463	Q96RK4	BBS4_HUMAN	Bardet-Biedl syndrome 4 protein	BBS4 family	Alternative splicing; Bardet-Biedl syndrome; Cell membrane; Cell projection; Ciliopathy; Cilium; Cilium biogenesis/degradation; Complete proteome; Cytoplasm; Cytoskeleton; Disease mutation; Membrane; Mental retardation; Obesity; Polymorphism; Protein transport; Reference proteome; Repeat; Sensory transduction; TPR repeat; Transport; Vision
BECN1	no	ENSG00000126581	Q14457	BECN1_HUMAN	Beclin-1 (Coiled-coil myosin-like BCL2-interacting protein) (Protein GT197) [Cleaved into: Beclin-1-C 35 kDa; Beclin-1-C 37 kDa]	Beclin family	3D-structure; Acetylation; Antiviral defense; Apoptosis; Autophagy; Cell cycle; Cell division; Coiled coil; Complete proteome; Cytoplasm; Cytoplasmic vesicle; Endocytosis; Endoplasmic reticulum; Endosome; Golgi apparatus; Host-virus interaction; Membrane; Mitochondrion; Nucleus; Phosphoprotein; Polymorphism; Reference proteome; Ubl conjugation
BGN	no	ENSG00000182492	P21810	PGS1_HUMAN	Biglycan (Bone/cartilage proteoglycan I) (PG-S1)	Small leucine-rich proteoglycan (SLRP) family, SLRP class I subfamily	Complete proteome; Direct protein sequencing; Disulfide bond; Extracellular matrix; Glycoprotein; Leucine-rich repeat; Polymorphism; Proteoglycan; Reference proteome; Repeat; Secreted; Signal
BMPR1A	CD292	ENSG00000107779	P36894	BMR1A_HUMAN	Bone morphogenetic protein receptor type-1A (BMP type-1A receptor) (BMPR-1A) (EC 2.7.11.30) (Activin receptor-like kinase 3) (ALK-3) (Serine/threonine-protein kinase receptor R5) (SKR5) (CD antigen CD292)	Protein kinase superfamily, TKL Ser/Thr protein kinase family, TGFB receptor subfamily	3D-structure; ATP-binding; Complete proteome; Disease mutation; Disulfide bond; Glycoprotein; Kinase; Magnesium; Manganese; Membrane; Metal-binding; Nucleotide-binding; Polymorphism; Receptor; Reference proteome; Serine/threonine-protein kinase; Signal; Transferase; Transmembrane; Transmembrane helix
BMPR2	no	ENSG00000204217	Q13873	BMPR2_HUMAN	Bone morphogenetic protein receptor type-2 (BMP type-2 receptor) (BMPR-2) (EC 2.7.11.30) (Bone morphogenetic protein receptor type II) (BMP type II receptor) (BMPR-II)	Protein kinase superfamily, TKL Ser/Thr protein kinase family, TGFB receptor subfamily	3D-structure; ATP-binding; Alternative splicing; Cell membrane; Complete proteome; Disease mutation; Disulfide bond; Glycoprotein; Kinase; Magnesium; Manganese; Membrane; Metal-binding; Nucleotide-binding; Phosphoprotein; Polymorphism; Receptor; Reference proteome; Serine/threonine-protein kinase; Signal; Transferase; Transmembrane; Transmembrane helix
BNIP3	no	ENSG00000176171	Q12983	BNIP3_HUMAN	BCL2/adenovirus E1B 19 kDa protein-interacting protein 3	NIP3 family	3D-structure; Apoptosis; Complete proteome; Host-virus interaction; Membrane; Mitochondrion; Mitochondrion outer membrane; Phosphoprotein; Reference proteome; Transmembrane; Transmembrane helix
BOK	no	ENSG00000176720	Q9UMX3	BOK_HUMAN	Bcl-2-related ovarian killer protein (hBOK) (Bcl-2-like protein 9) (Bcl2-L-9)	Bcl-2 family	Apoptosis; Complete proteome; Endoplasmic reticulum; Golgi apparatus; Membrane; Phosphoprotein; Reference proteome; Transmembrane; Transmembrane helix
C12orf5	no	ENSG00000078237	Q9NQ88	TIGAR_HUMAN	Fructose-2,6-bisphosphatase TIGAR (EC 3.1.3.46) (TP53-induced glycolysis and apoptosis regulator) (TP53-induced glycolysis regulatory phosphatase)	Phosphoglycerate mutase family	3D-structure; Acetylation; Apoptosis; Autophagy; Complete proteome; Cytoplasm; Hydrolase; Mitochondrion; Nucleus; Reference proteome
C18orf32	no	ENSG00000177576	Q8TCD1	CR032_HUMAN	UPF0729 protein C18orf32 (Putative NF-kappa-B-activating protein 200)	UPF0729 family	Complete proteome; Polymorphism; Reference proteome
C19orf10	no	ENSG00000074842	Q969H8	MYDGF_HUMAN	Myeloid-derived growth factor (MYDGF) (Interleukin-25) (IL-25) (Stromal cell-derived growth factor SF20)	MYDGF family	Angiogenesis; Apoptosis; Complete proteome; Direct protein sequencing; Polymorphism; Reference proteome; Secreted; Signal
C1R	no	ENSG00000159403	P00736	C1R_HUMAN	Complement C1r subcomponent (EC 3.4.21.41) (Complement component 1 subcomponent r) [Cleaved into: Complement C1r subcomponent heavy chain; Complement C1r subcomponent light chain]	Peptidase S1 family	3D-structure; Complement pathway; Complete proteome; Direct protein sequencing; Disulfide bond; EGF-like domain; Glycoprotein; Hydrolase; Hydroxylation; Immunity; Innate immunity; Phosphoprotein; Polymorphism; Protease; Reference proteome; Repeat; Serine protease; Signal; Sushi
C1S	no	ENSG00000182326	P09871	C1S_HUMAN	Complement C1s subcomponent (EC 3.4.21.42) (C1 esterase) (Complement component 1 subcomponent s) [Cleaved into: Complement C1s subcomponent heavy chain; Complement C1s subcomponent light chain]	Peptidase S1 family	3D-structure; Calcium; Complement pathway; Complete proteome; Direct protein sequencing; Disulfide bond; EGF-like domain; Glycoprotein; Hydrolase; Hydroxylation; Immunity; Innate immunity; Metal-binding; Polymorphism; Protease; Reference proteome; Repeat; Serine protease; Signal; Sushi
C5orf15	no	ENSG00000113583	Q8NC54	KCT2_HUMAN	Keratinocyte-associated transmembrane protein 2		Complete proteome; Glycoprotein; Membrane; Reference proteome; Signal; Transmembrane; Transmembrane helix
C5orf28	no	ENSG00000151881	Q0VDI3	CE028_HUMAN	Transmembrane protein C5orf28		Complete proteome; Membrane; Reference proteome; Transmembrane; Transmembrane helix
C6orf211	no	ENSG00000146476	Q9H993	ARMT1_HUMAN	Protein-glutamate O-methyltransferase (EC 2.1.1.-) (Acidic residue methyltransferase 1)	ARMT1 family	Acetylation; Complete proteome; DNA damage; Methylation; Methyltransferase; Phosphoprotein; Polymorphism; Reference proteome; S-adenosyl-L-methionine; Transferase
C6orf89	no	ENSG00000198663	Q6UWU4	CF089_HUMAN	Bombesin receptor-activated protein C6orf89 (Amfion)		Alternative splicing; Complete proteome; Cytoplasm; Glycoprotein; Golgi apparatus; Membrane; Nucleus; Reference proteome; Signal-anchor; Transmembrane; Transmembrane helix
CALD1	no	ENSG00000122786	Q05682	CALD1_HUMAN	Caldesmon (CDM)	Caldesmon family	Actin-binding; Alternative splicing; Calmodulin-binding; Complete proteome; Cytoplasm; Cytoskeleton; Muscle protein; Phosphoprotein; Polymorphism; Reference proteome; Repeat
CALU	no	ENSG00000128595	O43852	CALU_HUMAN	Calumenin (Crocalbin) (IEF SSP 9302)	CREC family	Acetylation; Alternative splicing; Calcium; Complete proteome; Direct protein sequencing; Endoplasmic reticulum; Glycoprotein; Golgi apparatus; Membrane; Metal-binding; Phosphoprotein; Polymorphism; Reference proteome; Repeat; Sarcoplasmic reticulum; Secreted; Signal
CAP2	no	ENSG00000112186	P40123	CAP2_HUMAN	Adenylyl cyclase-associated protein 2 (CAP 2)	CAP family	Acetylation; Alternative splicing; Cell membrane; Complete proteome; Membrane; Phosphoprotein; Polymorphism; Reference proteome
CAPN2	no	ENSG00000162909	P17655	CAN2_HUMAN	Calpain-2 catalytic subunit (EC 3.4.22.53) (Calcium-activated neutral proteinase 2) (CANP 2) (Calpain M-type) (Calpain large polypeptide L2) (Calpain-2 large subunit) (Millimolar-calpain) (M-calpain)	Peptidase C2 family	3D-structure; Acetylation; Alternative splicing; Calcium; Cell membrane; Complete proteome; Cytoplasm; Direct protein sequencing; Hydrolase; Membrane; Metal-binding; Polymorphism; Protease; Reference proteome; Repeat; Thiol protease
CARS	no	ENSG00000110619	P49589	SYCC_HUMAN	Cysteine--tRNA ligase, cytoplasmic (EC 6.1.1.16) (Cysteinyl-tRNA synthetase) (CysRS)	Class-I aminoacyl-tRNA synthetase family	ATP-binding; Acetylation; Alternative splicing; Aminoacyl-tRNA synthetase; Chromosomal rearrangement; Complete proteome; Cytoplasm; Ligase; Metal-binding; Nucleotide-binding; Phosphoprotein; Protein biosynthesis; Proto-oncogene; Reference proteome; Zinc
CASK	no	ENSG00000147044	O14936	CSKP_HUMAN	Peripheral plasma membrane protein CASK (hCASK) (EC 2.7.11.1) (Calcium/calmodulin-dependent serine protein kinase) (Protein lin-2 homolog)	Protein kinase superfamily, CAMK Ser/Thr protein kinase family, CaMK subfamily; MAGUK family	3D-structure; ATP-binding; Alternative splicing; Calmodulin-binding; Cell membrane; Complete proteome; Cytoplasm; Disease mutation; Kinase; Membrane; Mental retardation; Nucleotide-binding; Nucleus; Phosphoprotein; Polymorphism; Reference proteome; Repeat; SH3 domain; Serine/threonine-protein kinase; Transferase
CAV1	no	ENSG00000105974	Q03135	CAV1_HUMAN	Caveolin-1	Caveolin family	Acetylation; Alternative initiation; Cell membrane; Complete proteome; Congenital generalized lipodystrophy; Direct protein sequencing; Disease mutation; Golgi apparatus; Host-virus interaction; Lipoprotein; Membrane; Palmitate; Phosphoprotein; Reference proteome
CCL2	no	ENSG00000108691	P13500	CCL2_HUMAN	C-C motif chemokine 2 (HC11) (Monocyte chemoattractant protein 1) (Monocyte chemotactic and activating factor) (MCAF) (Monocyte chemotactic protein 1) (MCP-1) (Monocyte secretory protein JE) (Small-inducible cytokine A2)	Intercrine beta (chemokine CC) family	3D-structure; Chemotaxis; Complete proteome; Cytokine; Direct protein sequencing; Disulfide bond; Glycoprotein; Inflammatory response; Pyrrolidone carboxylic acid; Reference proteome; Secreted; Signal
CCND1	no	ENSG00000110092	P24385	CCND1_HUMAN	G1/S-specific cyclin-D1 (B-cell lymphoma 1 protein) (BCL-1) (BCL-1 oncogene) (PRAD1 oncogene)	Cyclin family, Cyclin D subfamily	3D-structure; Cell cycle; Cell division; Chromosomal rearrangement; Complete proteome; Cyclin; Cytoplasm; DNA damage; Isopeptide bond; Membrane; Nucleus; Phosphoprotein; Proto-oncogene; Reference proteome; Repressor; Transcription; Transcription regulation; Ubl conjugation
CD248	CD248	ENSG00000174807	Q9HCU0	CD248_HUMAN	Endosialin (Tumor endothelial marker 1) (CD antigen CD248)		Alternative splicing; Calcium; Complete proteome; Disulfide bond; EGF-like domain; Glycoprotein; Lectin; Membrane; Phosphoprotein; Polymorphism; Reference proteome; Signal; Transmembrane; Transmembrane helix
CD63	CD63	ENSG00000135404	P08962	CD63_HUMAN	CD63 antigen (Granulophysin) (Lysosomal-associated membrane protein 3) (LAMP-3) (Melanoma-associated antigen ME491) (OMA81H) (Ocular melanoma-associated antigen) (Tetraspanin-30) (Tspan-30) (CD antigen CD63)	Tetraspanin (TM4SF) family	Alternative splicing; Cell membrane; Complete proteome; Direct protein sequencing; Endosome; Glycoprotein; Lipoprotein; Lysosome; Membrane; Palmitate; Protein transport; Reference proteome; Secreted; Transmembrane; Transmembrane helix; Transport
CDC42BPB	no	ENSG00000198752	Q9Y5S2	MRCKB_HUMAN	Serine/threonine-protein kinase MRCK beta (EC 2.7.11.1) (CDC42-binding protein kinase beta) (CDC42BP-beta) (DMPK-like beta) (Myotonic dystrophy kinase-related CDC42-binding kinase beta) (MRCK beta) (Myotonic dystrophy protein kinase-like beta)	Protein kinase superfamily, AGC Ser/Thr protein kinase family, DMPK subfamily	3D-structure; ATP-binding; Cell junction; Cell membrane; Coiled coil; Complete proteome; Cytoplasm; Kinase; Magnesium; Membrane; Metal-binding; Nucleotide-binding; Phosphoprotein; Polymorphism; Reference proteome; Serine/threonine-protein kinase; Transferase; Zinc; Zinc-finger
CDC42EP3	no	ENSG00000163171	Q9UKI2	BORG2_HUMAN	Cdc42 effector protein 3 (Binder of Rho GTPases 2) (MSE55-related Cdc42-binding protein)	BORG/CEP family	Cell shape; Complete proteome; Cytoplasm; Cytoskeleton; Membrane; Phosphoprotein; Reference proteome
CDH13	no	ENSG00000140945	P55290	CAD13_HUMAN	Cadherin-13 (Heart cadherin) (H-cadherin) (P105) (Truncated cadherin) (T-cad) (T-cadherin)		3D-structure; Alternative splicing; Calcium; Cell adhesion; Cell membrane; Cleavage on pair of basic residues; Complete proteome; Direct protein sequencing; GPI-anchor; Glycoprotein; Lipoprotein; Membrane; Metal-binding; Polymorphism; Reference proteome; Repeat; Signal
CDKN2B	no	ENSG00000147883	P42772	CDN2B_HUMAN	Cyclin-dependent kinase 4 inhibitor B (Multiple tumor suppressor 2) (MTS-2) (p14-INK4b) (p15-INK4b) (p15INK4B)	CDKN2 cyclin-dependent kinase inhibitor family	ANK repeat; Alternative splicing; Cell cycle; Complete proteome; Cytoplasm; Polymorphism; Reference proteome; Repeat; Tumor suppressor
CDR2	no	ENSG00000140743	Q01850	CDR2_HUMAN	Cerebellar degeneration-related protein 2 (Major Yo paraneoplastic antigen) (Paraneoplastic cerebellar degeneration-associated antigen)	CDR2 family	Coiled coil; Complete proteome; Reference proteome
CDR2L	no	ENSG00000109089	Q86X02	CDR2L_HUMAN	Cerebellar degeneration-related protein 2-like (Paraneoplastic 62 kDa antigen)	CDR2 family	Coiled coil; Complete proteome; Phosphoprotein; Polymorphism; Reference proteome
CERCAM	no	ENSG00000167123	Q5T4B2	GT253_HUMAN	Probable inactive glycosyltransferase 25 family member 3 (Cerebral endothelial cell adhesion molecule)	Glycosyltransferase 25 family	Alternative splicing; Cell adhesion; Complete proteome; Endoplasmic reticulum; Glycoprotein; Reference proteome; Signal
CKAP4	no	ENSG00000136026	Q07065	CKAP4_HUMAN	Cytoskeleton-associated protein 4 (63-kDa cytoskeleton-linking membrane protein) (Climp-63) (p63)		Acetylation; Cell membrane; Coiled coil; Complete proteome; Cytoplasm; Cytoskeleton; Direct protein sequencing; Endoplasmic reticulum; Lipoprotein; Membrane; Palmitate; Phosphoprotein; Polymorphism; Reference proteome; Signal-anchor; Transmembrane; Transmembrane helix
CLIC4	no	ENSG00000169504	Q9Y696	CLIC4_HUMAN	Chloride intracellular channel protein 4 (Intracellular chloride ion channel protein p64H1)	Chloride channel CLIC family	3D-structure; Acetylation; Cell junction; Cell membrane; Chloride; Chloride channel; Complete proteome; Cytoplasm; Cytoplasmic vesicle; Cytoskeleton; Direct protein sequencing; Ion channel; Ion transport; Membrane; Mitochondrion; Nucleus; Phosphoprotein; Reference proteome; Transmembrane; Transmembrane helix; Transport; Voltage-gated channel
CLMP	no	ENSG00000166250	Q9H6B4	CLMP_HUMAN	CXADR-like membrane protein (Adipocyte adhesion molecule) (Coxsackie- and adenovirus receptor-like membrane protein) (CAR-like membrane protein)		Cell junction; Cell membrane; Complete proteome; Disease mutation; Disulfide bond; Glycoprotein; Immunoglobulin domain; Membrane; Polymorphism; Reference proteome; Repeat; Signal; Tight junction; Transmembrane; Transmembrane helix
CLPTM1	no	ENSG00000104853	O96005	CLPT1_HUMAN	Cleft lip and palate transmembrane protein 1	CLPTM1 family	Acetylation; Alternative splicing; Chromosomal rearrangement; Complete proteome; Developmental protein; Differentiation; Glycoprotein; Membrane; Phosphoprotein; Polymorphism; Reference proteome; Transmembrane; Transmembrane helix
CLPTM1L	no	ENSG00000049656	Q96KA5	CLP1L_HUMAN	Cleft lip and palate transmembrane protein 1-like protein (CLPTM1-like protein) (Cisplatin resistance-related protein 9) (CRR9p)	CLPTM1 family	Alternative splicing; Apoptosis; Complete proteome; Glycoprotein; Membrane; Polymorphism; Reference proteome; Transmembrane; Transmembrane helix
CLTA	no	ENSG00000122705	P09496	CLCA_HUMAN	Clathrin light chain A (Lca)	Clathrin light chain family	Acetylation; Alternative splicing; Calcium; Coated pit; Complete proteome; Cytoplasmic vesicle; Membrane; Phosphoprotein; Reference proteome
CLTB	no	ENSG00000175416	P09497	CLCB_HUMAN	Clathrin light chain B (Lcb)	Clathrin light chain family	Acetylation; Alternative splicing; Calcium; Coated pit; Complete proteome; Cytoplasmic vesicle; Disulfide bond; Membrane; Phosphoprotein; Reference proteome
CLTC	no	ENSG00000141367	Q00610	CLH1_HUMAN	Clathrin heavy chain 1 (Clathrin heavy chain on chromosome 17) (CLH-17)	Clathrin heavy chain family	3D-structure; Acetylation; Alternative splicing; Coated pit; Complete proteome; Cytoplasmic vesicle; Direct protein sequencing; Membrane; Phosphoprotein; Reference proteome; Repeat
CNN3	no	ENSG00000117519	Q15417	CNN3_HUMAN	Calponin-3 (Calponin, acidic isoform)	Calponin family	Acetylation; Actin-binding; Alternative splicing; Calmodulin-binding; Complete proteome; Direct protein sequencing; Phosphoprotein; Reference proteome; Repeat
COL12A1	no	ENSG00000111799	Q99715	COCA1_HUMAN	Collagen alpha-1(XII) chain	Fibril-associated collagens with interrupted helices (FACIT) family	Alternative splicing; Cell adhesion; Collagen; Complete proteome; Direct protein sequencing; Disease mutation; Disulfide bond; Extracellular matrix; Glycoprotein; Hydroxylation; Polymorphism; Reference proteome; Repeat; Secreted; Signal
COL3A1	no	ENSG00000168542	P02461	CO3A1_HUMAN	Collagen alpha-1(III) chain	Fibrillar collagen family	3D-structure; Alternative splicing; Aortic aneurysm; Calcium; Collagen; Complete proteome; Direct protein sequencing; Disease mutation; Disulfide bond; Ehlers-Danlos syndrome; Extracellular matrix; Glycoprotein; Hydroxylation; Metal-binding; Polymorphism; Reference proteome; Repeat; Secreted; Signal
COL4A1	no	ENSG00000187498	P02462	CO4A1_HUMAN	Collagen alpha-1(IV) chain [Cleaved into: Arresten]	Type IV collagen family	3D-structure; Alternative splicing; Angiogenesis; Basement membrane; Collagen; Complete proteome; Direct protein sequencing; Disease mutation; Disulfide bond; Extracellular matrix; Glycoprotein; Hydroxylation; Polymorphism; Reference proteome; Repeat; Secreted; Signal
COL4A2	no	ENSG00000134871	P08572	CO4A2_HUMAN	Collagen alpha-2(IV) chain [Cleaved into: Canstatin]	Type IV collagen family	3D-structure; Angiogenesis; Basement membrane; Collagen; Complete proteome; Direct protein sequencing; Disease mutation; Disulfide bond; Extracellular matrix; Glycoprotein; Hydroxylation; Polymorphism; Reference proteome; Repeat; Secreted; Signal
COL5A1	no	ENSG00000130635	P20908	CO5A1_HUMAN	Collagen alpha-1(V) chain	Fibrillar collagen family	3D-structure; Calcium; Collagen; Complete proteome; Direct protein sequencing; Disease mutation; Disulfide bond; Ehlers-Danlos syndrome; Extracellular matrix; Heparin-binding; Hydroxylation; Metal-binding; Polymorphism; Reference proteome; Repeat; Secreted; Signal; Sulfation
COL5A2	no	ENSG00000204262	P05997	CO5A2_HUMAN	Collagen alpha-2(V) chain	Fibrillar collagen family	3D-structure; Calcium; Collagen; Complete proteome; Direct protein sequencing; Disease mutation; Disulfide bond; Ehlers-Danlos syndrome; Extracellular matrix; Glycoprotein; Hydroxylation; Metal-binding; Polymorphism; Reference proteome; Repeat; Secreted; Signal
COL6A3	no	ENSG00000163359	P12111	CO6A3_HUMAN	Collagen alpha-3(VI) chain	Type VI collagen family	3D-structure; Alternative splicing; Cell adhesion; Collagen; Complete proteome; Direct protein sequencing; Disease mutation; Disulfide bond; Dystonia; Extracellular matrix; Glycoprotein; Hydroxylation; Phosphoprotein; Polymorphism; Protease inhibitor; Pyrrolidone carboxylic acid; Reference proteome; Repeat; Secreted; Serine protease inhibitor; Signal
COPG1	no	ENSG00000181789	Q9Y678	COPG1_HUMAN	Coatomer subunit gamma-1 (Gamma-1-coat protein) (Gamma-1-COP)	COPG family	3D-structure; Complete proteome; Cytoplasm; Cytoplasmic vesicle; ER-Golgi transport; Golgi apparatus; Membrane; Polymorphism; Protein transport; Reference proteome; Repeat; Transport
COPS7A	no	ENSG00000111652	Q9UBW8	CSN7A_HUMAN	COP9 signalosome complex subunit 7a (SGN7a) (Signalosome subunit 7a) (Dermal papilla-derived protein 10) (JAB1-containing signalosome subunit 7a)	CSN7/EIF3M family, CSN7 subfamily	3D-structure; Acetylation; Coiled coil; Complete proteome; Cytoplasm; Direct protein sequencing; Nucleus; Phosphoprotein; Reference proteome; Signalosome
COPZ2	no	ENSG00000005243	Q9P299	COPZ2_HUMAN	Coatomer subunit zeta-2 (Zeta-2-coat protein) (Zeta-2 COP)	Adaptor complexes small subunit family	Complete proteome; Cytoplasm; Cytoplasmic vesicle; ER-Golgi transport; Golgi apparatus; Membrane; Protein transport; Reference proteome; Transport
CORO1C	no	ENSG00000110880	Q9ULV4	COR1C_HUMAN	Coronin-1C (Coronin-3) (hCRNN4)	WD repeat coronin family	Acetylation; Actin-binding; Alternative splicing; Cell membrane; Cell projection; Coiled coil; Complete proteome; Cytoplasm; Cytoskeleton; Membrane; Reference proteome; Repeat; WD repeat
CREB3	TF	ENSG00000107175	O43889	CREB3_HUMAN	Cyclic AMP-responsive element-binding protein 3 (CREB-3) (cAMP-responsive element-binding protein 3) (Leucine zipper protein) (Luman) (Transcription factor LZIP-alpha) [Cleaved into: Processed cyclic AMP-responsive element-binding protein 3 (N-terminal Luman) (Transcriptionally active form)]	BZIP family, ATF subfamily	Activator; Alternative splicing; Chemotaxis; Complete proteome; Cytoplasm; DNA-binding; Endoplasmic reticulum; Glycoprotein; Host-virus interaction; Membrane; Nucleus; Reference proteome; Repeat; Repressor; Signal-anchor; Transcription; Transcription regulation; Transmembrane; Transmembrane helix; Unfolded protein response
CRISPLD2	no	ENSG00000103196	Q9H0B8	CRLD2_HUMAN	Cysteine-rich secretory protein LCCL domain-containing 2 (Cysteine-rich secretory protein 11) (CRISP-11) (LCCL domain-containing cysteine-rich secretory protein 2)	CRISP family	Alternative splicing; Complete proteome; Disulfide bond; Glycoprotein; Polymorphism; Reference proteome; Repeat; Secreted; Signal
CRTAP	no	ENSG00000170275	O75718	CRTAP_HUMAN	Cartilage-associated protein	Leprecan family	Complete proteome; Disease mutation; Dwarfism; Extracellular matrix; Glycoprotein; Hydroxylation; Osteogenesis imperfecta; Polymorphism; Reference proteome; Secreted; Signal
CSRP1	no	ENSG00000159176	P21291	CSRP1_HUMAN	Cysteine and glycine-rich protein 1 (Cysteine-rich protein 1) (CRP) (CRP1) (Epididymis luminal protein 141) (HEL-141)		Acetylation; Complete proteome; LIM domain; Metal-binding; Nucleus; Phosphoprotein; Polymorphism; Reference proteome; Repeat; Zinc
CTGF	no	ENSG00000118523	P29279	CTGF_HUMAN	Connective tissue growth factor (CCN family member 2) (Hypertrophic chondrocyte-specific protein 24) (Insulin-like growth factor-binding protein 8) (IBP-8) (IGF-binding protein 8) (IGFBP-8)	CCN family	Alternative splicing; Cell adhesion; Complete proteome; DNA synthesis; Disulfide bond; Extracellular matrix; Glycoprotein; Heparin-binding; Polymorphism; Reference proteome; Secreted; Signal
CTNNAL1	no	ENSG00000119326	Q9UBT7	CTNL1_HUMAN	Alpha-catulin (Alpha-catenin-related protein) (ACRP) (Catenin alpha-like protein 1)	Vinculin/alpha-catenin family	Alternative splicing; Cell membrane; Complete proteome; Cytoplasm; Cytoskeleton; Membrane; Phosphoprotein; Polymorphism; Reference proteome
CTSA	no	ENSG00000064601	P10619	PPGB_HUMAN	Lysosomal protective protein (EC 3.4.16.5) (Carboxypeptidase C) (Carboxypeptidase L) (Cathepsin A) (Protective protein cathepsin A) (PPCA) (Protective protein for beta-galactosidase) [Cleaved into: Lysosomal protective protein 32 kDa chain; Lysosomal protective protein 20 kDa chain]	Peptidase S10 family	3D-structure; Alternative splicing; Carboxypeptidase; Complete proteome; Direct protein sequencing; Disease mutation; Disulfide bond; Glycoprotein; Hydrolase; Lysosome; Protease; Reference proteome; Signal; Zymogen
CTSB	no	ENSG00000164733	P07858	CATB_HUMAN	Cathepsin B (EC 3.4.22.1) (APP secretase) (APPS) (Cathepsin B1) [Cleaved into: Cathepsin B light chain; Cathepsin B heavy chain]	Peptidase C1 family	3D-structure; Acetylation; Complete proteome; Direct protein sequencing; Disulfide bond; Glycoprotein; Hydrolase; Lysosome; Polymorphism; Protease; Reference proteome; Secreted; Signal; Thiol protease; Zymogen
CTSL1	no	ENSG00000135047	P07711	CATL1_HUMAN	Cathepsin L1 (EC 3.4.22.15) (Cathepsin L) (Major excreted protein) (MEP) [Cleaved into: Cathepsin L1 heavy chain; Cathepsin L1 light chain]	Peptidase C1 family	3D-structure; Complete proteome; Direct protein sequencing; Disulfide bond; Glycoprotein; Hydrolase; Lysosome; Protease; Reference proteome; Signal; Thiol protease; Zymogen
CTTN	no	ENSG00000085733	Q14247	SRC8_HUMAN	Src substrate cortactin (Amplaxin) (Oncogene EMS1)		3D-structure; Acetylation; Alternative splicing; Cell junction; Cell membrane; Cell projection; Coated pit; Coiled coil; Complete proteome; Cytoplasm; Cytoskeleton; Endocytosis; Membrane; Phosphoprotein; Reference proteome; Repeat; SH3 domain
CTTNBP2NL	no	ENSG00000143079	Q9P2B4	CT2NL_HUMAN	CTTNBP2 N-terminal-like protein		Coiled coil; Complete proteome; Cytoplasm; Cytoskeleton; Phosphoprotein; Polymorphism; Reference proteome
CYB5A	no	ENSG00000166347	P00167	CYB5_HUMAN	Cytochrome b5 (Microsomal cytochrome b5 type A) (MCB5)	Cytochrome b5 family	3D-structure; Acetylation; Alternative splicing; Complete proteome; Cytoplasm; Direct protein sequencing; Electron transport; Endoplasmic reticulum; Heme; Iron; Membrane; Metal-binding; Microsome; Reference proteome; Transmembrane; Transmembrane helix; Transport
CYBRD1	no	ENSG00000071967	Q53TN4	CYBR1_HUMAN	Cytochrome b reductase 1 (EC 1.-.-.-) (Duodenal cytochrome b) (Ferric-chelate reductase 3)		Alternative splicing; Complete proteome; Electron transport; Glycoprotein; Heme; Iron; Membrane; Metal-binding; Oxidoreductase; Phosphoprotein; Polymorphism; Reference proteome; Transmembrane; Transmembrane helix; Transport
DACT1	no	ENSG00000165617	Q9NYF0	DACT1_HUMAN	Dapper homolog 1 (hDPR1) (Dapper antagonist of catenin 1) (Hepatocellular carcinoma novel gene 3 protein)	Dapper family	Alternative splicing; Cell junction; Coiled coil; Complete proteome; Cytoplasm; Developmental protein; Neurogenesis; Nucleus; Phosphoprotein; Polymorphism; Reference proteome; Synapse; Wnt signaling pathway
DAP	no	ENSG00000112977	P51397	DAP1_HUMAN	Death-associated protein 1 (DAP-1)		Acetylation; Apoptosis; Autophagy; Complete proteome; Direct protein sequencing; Phosphoprotein; Reference proteome
DBN1	no	ENSG00000113758	Q16643	DREB_HUMAN	Drebrin (Developmentally-regulated brain protein)		Acetylation; Actin-binding; Alternative splicing; Cell junction; Cell projection; Complete proteome; Cytoplasm; Developmental protein; Differentiation; Direct protein sequencing; Neurogenesis; Phosphoprotein; Polymorphism; Reference proteome
DCTD	no	ENSG00000129187	P32321	DCTD_HUMAN	Deoxycytidylate deaminase (EC 3.5.4.12) (dCMP deaminase)	Cytidine and deoxycytidylate deaminase family	3D-structure; Allosteric enzyme; Alternative splicing; Complete proteome; Direct protein sequencing; Hydrolase; Metal-binding; Nucleotide biosynthesis; Reference proteome; Zinc
DDAH1	no	ENSG00000153904	O94760	DDAH1_HUMAN	N(G),N(G)-dimethylarginine dimethylaminohydrolase 1 (DDAH-1) (Dimethylarginine dimethylaminohydrolase 1) (EC 3.5.3.18) (DDAHI) (Dimethylargininase-1)	DDAH family	3D-structure; Acetylation; Alternative splicing; Complete proteome; Direct protein sequencing; Hydrolase; Metal-binding; Reference proteome; S-nitrosylation; Zinc
DDR2	CD167b	ENSG00000162733	Q16832	DDR2_HUMAN	Discoidin domain-containing receptor 2 (Discoidin domain receptor 2) (EC 2.7.10.1) (CD167 antigen-like family member B) (Discoidin domain-containing receptor tyrosine kinase 2) (Neurotrophic tyrosine kinase, receptor-related 3) (Receptor protein-tyrosine kinase TKT) (Tyrosine-protein kinase TYRO10) (CD antigen CD167b)	Protein kinase superfamily, Tyr protein kinase family, Insulin receptor subfamily	3D-structure; ATP-binding; Cell membrane; Complete proteome; Disease mutation; Disulfide bond; Dwarfism; Glycoprotein; Kinase; Membrane; Nucleotide-binding; Osteogenesis; Phosphoprotein; Polymorphism; Receptor; Reference proteome; Signal; Transferase; Transmembrane; Transmembrane helix; Tyrosine-protein kinase
DIP2C	no	ENSG00000151240	Q9Y2E4	DIP2C_HUMAN	Disco-interacting protein 2 homolog C (DIP2 homolog C)	DIP2 family	Alternative splicing; Complete proteome; Phosphoprotein; Polymorphism; Reference proteome
DIXDC1	no	ENSG00000150764	Q155Q3	DIXC1_HUMAN	Dixin (Coiled-coil protein DIX1) (Coiled-coil-DIX1) (DIX domain-containing protein 1)	DIXDC1 family	3D-structure; Actin-binding; Alternative splicing; Cell junction; Coiled coil; Complete proteome; Cytoplasm; Developmental protein; Lipoprotein; Myristate; Phosphoprotein; Polymorphism; Reference proteome; Ubl conjugation; Wnt signaling pathway
DKK3	no	ENSG00000050165	Q9UBP4	DKK3_HUMAN	Dickkopf-related protein 3 (Dickkopf-3) (Dkk-3) (hDkk-3)	Dickkopf family	Coiled coil; Complete proteome; Developmental protein; Direct protein sequencing; Disulfide bond; Glycoprotein; Polymorphism; Reference proteome; Secreted; Signal; Wnt signaling pathway
DLG5	no	ENSG00000151208	Q8TDM6	DLG5_HUMAN	Disks large homolog 5 (Discs large protein P-dlg) (Placenta and prostate DLG)	MAGUK family	3D-structure; Alternative splicing; Cell junction; Cell membrane; Coiled coil; Complete proteome; Membrane; Phosphoprotein; Polymorphism; Reference proteome; Repeat; SH3 domain
DPH3	no	ENSG00000154813	Q96FX2	DPH3_HUMAN	DPH3 homolog (CSL-type zinc finger-containing protein 2) (DelGEF-interacting protein 1) (DelGIP1)	DPH3 family	3D-structure; Alternative splicing; Complete proteome; Cytoplasm; Metal-binding; Nucleus; Reference proteome; Zinc; Zinc-finger
DPYSL3	no	ENSG00000113657	Q14195	DPYL3_HUMAN	Dihydropyrimidinase-related protein 3 (DRP-3) (Collapsin response mediator protein 4) (CRMP-4) (Unc-33-like phosphoprotein 1) (ULIP-1)	DHOase family, Hydantoinase/dihydropyrimidinase subfamily	3D-structure; Alternative splicing; Cell projection; Complete proteome; Cytoplasm; Direct protein sequencing; Phosphoprotein; Polymorphism; Reference proteome
DSE	no	ENSG00000111817	Q9UL01	DSE_HUMAN	Dermatan-sulfate epimerase (DS epimerase) (EC 5.1.3.19) (Chondroitin-glucuronate 5-epimerase) (Squamous cell carcinoma antigen recognized by T-cells 2) (SART-2)	Dermatan-sulfate isomerase family	Complete proteome; Disease mutation; Ehlers-Danlos syndrome; Glycoprotein; Isomerase; Membrane; Polymorphism; Reference proteome; Signal; Transmembrane; Transmembrane helix
DSEL	no	ENSG00000171451	Q8IZU8	DSEL_HUMAN	Dermatan-sulfate epimerase-like protein (EC 5.1.-.-)	Dermatan-sulfate isomerase family	Complete proteome; Glycoprotein; Isomerase; Membrane; Polymorphism; Reference proteome; Signal; Transmembrane; Transmembrane helix
DSP	no	ENSG00000096696	P15924	DESP_HUMAN	Desmoplakin (DP) (250/210 kDa paraneoplastic pemphigus antigen)	Plakin or cytolinker family	3D-structure; Alternative splicing; Cardiomyopathy; Cell junction; Cell membrane; Coiled coil; Complete proteome; Cytoplasm; Cytoskeleton; Disease mutation; Epidermolysis bullosa; Lipoprotein; Membrane; Palmoplantar keratoderma; Phosphoprotein; Polymorphism; Reference proteome; Repeat
DSTN	no	ENSG00000125868	P60981	DEST_HUMAN	Destrin (Actin-depolymerizing factor) (ADF)	Actin-binding proteins ADF family	Acetylation; Actin-binding; Alternative splicing; Complete proteome; Direct protein sequencing; Phosphoprotein; Polymorphism; Reference proteome; Ubl conjugation
DUSP14	no	ENSG00000161326	O95147	DUS14_HUMAN	Dual specificity protein phosphatase 14	Protein-tyrosine phosphatase family, Non-receptor class dual specificity subfamily	3D-structure; Complete proteome; Hydrolase; Protein phosphatase; Reference proteome
DYNC1LI2	no	ENSG00000135720	O43237	DC1L2_HUMAN	Cytoplasmic dynein 1 light intermediate chain 2 (Dynein light intermediate chain 2, cytosolic) (LIC-2) (LIC53/55)	Dynein light intermediate chain family	ATP-binding; Alternative splicing; Complete proteome; Cytoplasm; Cytoskeleton; Dynein; Microtubule; Motor protein; Nucleotide-binding; Phosphoprotein; Reference proteome; Transport
DYNLT3	no	ENSG00000165169	P51808	DYLT3_HUMAN	Dynein light chain Tctex-type 3 (Protein 91/23) (T-complex-associated testis-expressed 1-like)	Dynein light chain Tctex-type family	Cell cycle; Cell division; Centromere; Chromosome; Complete proteome; Cytoplasm; Cytoskeleton; Dynein; Kinetochore; Microtubule; Mitosis; Motor protein; Nitration; Nucleus; Reference proteome; Transport
EHD2	no	ENSG00000024422	Q9NZN4	EHD2_HUMAN	EH domain-containing protein 2 (PAST homolog 2)	TRAFAC class dynamin-like GTPase superfamily, Dynamin/Fzo/YdjA family, EHD subfamily	ATP-binding; Alternative splicing; Calcium; Cell membrane; Complete proteome; Cytoplasm; Direct protein sequencing; Endosome; Hydrolase; Membrane; Metal-binding; Nucleotide-binding; Phosphoprotein; Polymorphism; Reference proteome
ELL2	no	ENSG00000118985	O00472	ELL2_HUMAN	RNA polymerase II elongation factor ELL2	ELL/occludin family	3D-structure; Alternative splicing; Complete proteome; Nucleus; Phosphoprotein; Polymorphism; Reference proteome; Transcription; Transcription regulation; Ubl conjugation
ELOVL1	no	ENSG00000066322	Q9BW60	ELOV1_HUMAN	Elongation of very long chain fatty acids protein 1 (EC 2.3.1.199) (3-keto acyl-CoA synthase ELOVL1) (ELOVL fatty acid elongase 1) (ELOVL FA elongase 1) (Very long chain 3-ketoacyl-CoA synthase 1) (Very long chain 3-oxoacyl-CoA synthase 1)	ELO family, ELOVL1 subfamily	Acetylation; Alternative splicing; Complete proteome; Endoplasmic reticulum; Fatty acid biosynthesis; Fatty acid metabolism; Lipid biosynthesis; Lipid metabolism; Membrane; Reference proteome; Transferase; Transmembrane; Transmembrane helix
EMC1	no	ENSG00000127463	Q8N766	EMC1_HUMAN	ER membrane protein complex subunit 1	EMC1 family	Alternative splicing; Complete proteome; Glycoprotein; Membrane; Polymorphism; Reference proteome; Signal; Transmembrane; Transmembrane helix
EMC7	no	ENSG00000134153	Q9NPA0	EMC7_HUMAN	ER membrane protein complex subunit 7	EMC7 family	3D-structure; Complete proteome; Membrane; Reference proteome; Signal; Transmembrane; Transmembrane helix
EMP2	no	ENSG00000213853	P54851	EMP2_HUMAN	Epithelial membrane protein 2 (EMP-2) (Protein XMP)	PMP-22/EMP/MP20 family	Cell membrane; Complete proteome; Cytoplasm; Disease mutation; Glycoprotein; Golgi apparatus; Membrane; Nucleus; Reference proteome; Transmembrane; Transmembrane helix
ENC1	no	ENSG00000171617	O14682	ENC1_HUMAN	Ectoderm-neural cortex protein 1 (ENC-1) (Kelch-like protein 37) (Nuclear matrix protein NRP/B) (p53-induced gene 10 protein)		Actin-binding; Alternative splicing; Complete proteome; Cytoplasm; Cytoskeleton; Developmental protein; Kelch repeat; Nucleus; Polymorphism; Reference proteome; Repeat; Ubl conjugation
EPAS1	TF	ENSG00000116016	Q99814	EPAS1_HUMAN	Endothelial PAS domain-containing protein 1 (EPAS-1) (Basic-helix-loop-helix-PAS protein MOP2) (Class E basic helix-loop-helix protein 73) (bHLHe73) (HIF-1-alpha-like factor) (HLF) (Hypoxia-inducible factor 2-alpha) (HIF-2-alpha) (HIF2-alpha) (Member of PAS protein 2) (PAS domain-containing protein 2)		3D-structure; Activator; Angiogenesis; Complete proteome; Congenital erythrocytosis; DNA-binding; Developmental protein; Differentiation; Disease mutation; Hydroxylation; Nucleus; Phosphoprotein; Polymorphism; Reference proteome; Repeat; Transcription; Transcription regulation; Ubl conjugation
EPS8	no	ENSG00000151491	Q12929	EPS8_HUMAN	Epidermal growth factor receptor kinase substrate 8	EPS8 family	3D-structure; Actin-binding; Alternative splicing; Cell junction; Cell membrane; Cell projection; Complete proteome; Cytoplasm; Deafness; Membrane; Non-syndromic deafness; Phosphoprotein; Polymorphism; Reference proteome; SH3 domain; Synapse; Synaptosome; Ubl conjugation
ERRFI1	no	ENSG00000116285	Q9UJM3	ERRFI_HUMAN	ERBB receptor feedback inhibitor 1 (Mitogen-inducible gene 6 protein) (MIG-6)	MIG6 family	3D-structure; Acetylation; Cell membrane; Complete proteome; Cytoplasm; Membrane; Nucleus; Phosphoprotein; Polymorphism; Reference proteome; Tumor suppressor
EVI5	no	ENSG00000067208	O60447	EVI5_HUMAN	Ecotropic viral integration site 5 protein homolog (EVI-5) (Neuroblastoma stage 4S gene protein)		Alternative splicing; Cell cycle; Cell division; Chromosomal rearrangement; Coiled coil; Complete proteome; Cytoplasm; Cytoskeleton; Nucleus; Phosphoprotein; Polymorphism; Reference proteome; Ubl conjugation
EXT2	no	ENSG00000151348	Q93063	EXT2_HUMAN	Exostosin-2 (EC 2.4.1.224) (EC 2.4.1.225) (Glucuronosyl-N-acetylglucosaminyl-proteoglycan/N-acetylglucosaminyl-proteoglycan 4-alpha-N-acetylglucosaminyltransferase) (Multiple exostoses protein 2) (Putative tumor suppressor protein EXT2)	Glycosyltransferase 47 family	Alternative splicing; Complete proteome; Disease mutation; Disulfide bond; Endoplasmic reticulum; Glycoprotein; Glycosyltransferase; Golgi apparatus; Hereditary multiple exostoses; Manganese; Membrane; Metal-binding; Polymorphism; Reference proteome; Signal-anchor; Transferase; Transmembrane; Transmembrane helix; Tumor suppressor
FAF2	no	ENSG00000113194	Q96CS3	FAF2_HUMAN	FAS-associated factor 2 (Protein ETEA) (UBX domain-containing protein 3B) (UBX domain-containing protein 8)		3D-structure; Acetylation; Coiled coil; Complete proteome; Cytoplasm; Endoplasmic reticulum; Lipid droplet; Reference proteome; Unfolded protein response
FAM127A	no	ENSG00000134590	A6ZKI3	F127A_HUMAN	Protein FAM127A (Mammalian retrotransposon derived protein 8C)	FAM127 family	Complete proteome; Polymorphism; Reference proteome
FAM171A1	no	ENSG00000148468	Q5VUB5	F1711_HUMAN	Protein FAM171A1 (Astroprincin)	FAM171 family	Complete proteome; Glycoprotein; Membrane; Phosphoprotein; Polymorphism; Reference proteome; Signal; Transmembrane; Transmembrane helix
FAM50A	no	ENSG00000071859	Q14320	FA50A_HUMAN	Protein FAM50A (Protein HXC-26) (Protein XAP-5)	FAM50 family	Acetylation; Complete proteome; Direct protein sequencing; Nucleus; Reference proteome
FAM57A	no	ENSG00000167695	Q8TBR7	FA57A_HUMAN	Protein FAM57A (Protein CT120)		Alternative splicing; Cell membrane; Complete proteome; Membrane; Reference proteome; Transmembrane; Transmembrane helix
FAM69A	no	ENSG00000154511	Q5T7M9	FA69A_HUMAN	Protein FAM69A	FAM69 family	Alternative splicing; Complete proteome; Disulfide bond; Endoplasmic reticulum; Membrane; Reference proteome; Signal-anchor; Transmembrane; Transmembrane helix
FAM98A	no	ENSG00000119812	Q8NCA5	FA98A_HUMAN	Protein FAM98A	FAM98 family	Alternative splicing; Complete proteome; Reference proteome
FAP	no	ENSG00000078098	Q12884	SEPR_HUMAN	Prolyl endopeptidase FAP (EC 3.4.21.26) (170 kDa melanoma membrane-bound gelatinase) (Dipeptidyl peptidase FAP) (EC 3.4.14.5) (Fibroblast activation protein alpha) (FAPalpha) (Gelatine degradation protease FAP) (EC 3.4.21.-) (Integral membrane serine protease) (Post-proline cleaving enzyme) (Serine integral membrane protease) (SIMP) (Surface-expressed protease) (Seprase) [Cleaved into: Antiplasmi…	Peptidase S9B family	3D-structure; Alternative splicing; Angiogenesis; Apoptosis; Cell adhesion; Cell junction; Cell membrane; Cell projection; Cleavage on pair of basic residues; Complete proteome; Cytoplasm; Direct protein sequencing; Disulfide bond; Glycoprotein; Hydrolase; Membrane; Polymorphism; Protease; Reference proteome; Secreted; Serine protease; Signal-anchor; Transmembrane; Transmembrane helix
FERMT2	no	ENSG00000073712	Q96AC1	FERM2_HUMAN	Fermitin family homolog 2 (Kindlin-2) (Mitogen-inducible gene 2 protein) (MIG-2) (Pleckstrin homology domain-containing family C member 1) (PH domain-containing family C member 1)	Kindlin family	3D-structure; Alternative splicing; Cell adhesion; Cell junction; Cell membrane; Cell projection; Cell shape; Complete proteome; Cytoplasm; Cytoskeleton; Lipid-binding; Membrane; Nucleus; Phosphoprotein; Reference proteome; Wnt signaling pathway
FGF7	no	ENSG00000140285	P21781	FGF7_HUMAN	Fibroblast growth factor 7 (FGF-7) (Heparin-binding growth factor 7) (HBGF-7) (Keratinocyte growth factor)	Heparin-binding growth factors family	Alternative splicing; Complete proteome; Direct protein sequencing; Glycoprotein; Growth factor; Heparin-binding; Mitogen; Polymorphism; Reference proteome; Secreted; Signal
FGFR1	CD331	ENSG00000077782	P11362	FGFR1_HUMAN	Fibroblast growth factor receptor 1 (FGFR-1) (EC 2.7.10.1) (Basic fibroblast growth factor receptor 1) (BFGFR) (bFGF-R-1) (Fms-like tyrosine kinase 2) (FLT-2) (N-sam) (Proto-oncogene c-Fgr) (CD antigen CD331)	Protein kinase superfamily, Tyr protein kinase family, Fibroblast growth factor receptor subfamily	3D-structure; ATP-binding; Alternative splicing; Cell membrane; Chromosomal rearrangement; Complete proteome; Craniosynostosis; Cytoplasm; Cytoplasmic vesicle; Direct protein sequencing; Disease mutation; Disulfide bond; Dwarfism; Glycoprotein; Heparin-binding; Holoprosencephaly; Hypogonadotropic hypogonadism; Immunoglobulin domain; Kallmann syndrome; Kinase; Membrane; Mental retardation; Nucleot…
FHL2	no	ENSG00000115641	Q14192	FHL2_HUMAN	Four and a half LIM domains protein 2 (FHL-2) (LIM domain protein DRAL) (Skeletal muscle LIM-protein 3) (SLIM-3)		3D-structure; Alternative splicing; Complete proteome; Cytoplasm; Isopeptide bond; LIM domain; Metal-binding; Nucleus; Phosphoprotein; Polymorphism; Reference proteome; Repeat; Transcription; Transcription regulation; Ubl conjugation; Zinc; Zinc-finger
FKBP14	no	ENSG00000106080	Q9NWM8	FKB14_HUMAN	Peptidyl-prolyl cis-trans isomerase FKBP14 (PPIase FKBP14) (EC 5.2.1.8) (22 kDa FK506-binding protein) (22 kDa FKBP) (FKBP-22) (FK506-binding protein 14) (FKBP-14) (Rotamase)		3D-structure; Calcium; Complete proteome; Deafness; Direct protein sequencing; Ehlers-Danlos syndrome; Endoplasmic reticulum; Glycoprotein; Isomerase; Metal-binding; Reference proteome; Repeat; Rotamase; Signal
FNDC3B	no	ENSG00000075420	Q53EP0	FND3B_HUMAN	Fibronectin type III domain-containing protein 3B (Factor for adipocyte differentiation 104) (HCV NS5A-binding protein 37)	FNDC3 family	Alternative splicing; Complete proteome; Membrane; Phosphoprotein; Polymorphism; Reference proteome; Repeat; Transmembrane; Transmembrane helix
FRMD6	no	ENSG00000139926	Q96NE9	FRMD6_HUMAN	FERM domain-containing protein 6 (Willin)		Alternative splicing; Cell membrane; Complete proteome; Cytoplasm; Membrane; Phosphoprotein; Reference proteome
FSTL1	no	ENSG00000163430	Q12841	FSTL1_HUMAN	Follistatin-related protein 1 (Follistatin-like protein 1)		Alternative splicing; Complete proteome; Direct protein sequencing; Disulfide bond; Glycoprotein; Heparin-binding; Phosphoprotein; Reference proteome; Repeat; Secreted; Signal
FSTL3	no	ENSG00000070404	O95633	FSTL3_HUMAN	Follistatin-related protein 3 (Follistatin-like protein 3) (Follistatin-related gene protein)		3D-structure; Alternative initiation; Chromosomal rearrangement; Complete proteome; Direct protein sequencing; Disulfide bond; Glycoprotein; Nucleus; Osteogenesis; Phosphoprotein; Proto-oncogene; Reference proteome; Repeat; Secreted; Signal; Transcription; Transcription regulation
FTL	no	ENSG00000087086	P02792	FRIL_HUMAN	Ferritin light chain (Ferritin L subunit)	Ferritin family	3D-structure; Acetylation; Cataract; Complete proteome; Direct protein sequencing; Disease mutation; Iron; Iron storage; Metal-binding; Neurodegeneration; Reference proteome
FUCA2	no	ENSG00000001036	Q9BTY2	FUCO2_HUMAN	Plasma alpha-L-fucosidase (EC 3.2.1.51) (Alpha-L-fucoside fucohydrolase 2) (Alpha-L-fucosidase 2)	Glycosyl hydrolase 29 family	Alternative splicing; Complete proteome; Glycoprotein; Glycosidase; Hydrolase; Phosphoprotein; Polymorphism; Reference proteome; Secreted; Signal
FZD2	no	ENSG00000180340	Q14332	FZD2_HUMAN	Frizzled-2 (Fz-2) (hFz2) (FzE2)	G-protein coupled receptor Fz/Smo family	Cell membrane; Complete proteome; Developmental protein; Disulfide bond; G-protein coupled receptor; Glycoprotein; Membrane; Receptor; Reference proteome; Signal; Transducer; Transmembrane; Transmembrane helix; Ubl conjugation; Wnt signaling pathway
FZD7	no	ENSG00000155760	O75084	FZD7_HUMAN	Frizzled-7 (Fz-7) (hFz7) (FzE3)	G-protein coupled receptor Fz/Smo family	Cell membrane; Complete proteome; Developmental protein; Disulfide bond; G-protein coupled receptor; Glycoprotein; Membrane; Polymorphism; Receptor; Reference proteome; Signal; Transducer; Transmembrane; Transmembrane helix; Ubl conjugation; Wnt signaling pathway
GANAB	no	ENSG00000089597	Q14697	GANAB_HUMAN	Neutral alpha-glucosidase AB (EC 3.2.1.84) (Alpha-glucosidase 2) (Glucosidase II subunit alpha)	Glycosyl hydrolase 31 family	Alternative splicing; Complete proteome; Direct protein sequencing; Endoplasmic reticulum; Glycoprotein; Glycosidase; Golgi apparatus; Hydrolase; Polymorphism; Reference proteome; Signal
GARS	no	ENSG00000106105	P41250	SYG_HUMAN	Glycine--tRNA ligase (EC 6.1.1.14) (Diadenosine tetraphosphate synthetase) (AP-4-A synthetase) (Glycyl-tRNA synthetase) (GlyRS)	Class-II aminoacyl-tRNA synthetase family	3D-structure; ATP-binding; Acetylation; Aminoacyl-tRNA synthetase; Cell projection; Charcot-Marie-Tooth disease; Complete proteome; Cytoplasm; Disease mutation; Ligase; Mitochondrion; Neurodegeneration; Neuropathy; Nucleotide-binding; Phosphoprotein; Protein biosynthesis; Reference proteome
GAS6	no	ENSG00000183087	Q14393	GAS6_HUMAN	Growth arrest-specific protein 6 (GAS-6) (AXL receptor tyrosine kinase ligand)		3D-structure; Alternative splicing; Calcium; Complete proteome; Disulfide bond; EGF-like domain; Gamma-carboxyglutamic acid; Glycoprotein; Growth regulation; Host-virus interaction; Metal-binding; Phosphoprotein; Polymorphism; Reference proteome; Repeat; Secreted; Signal
GBE1	no	ENSG00000114480	Q04446	GLGB_HUMAN	1,4-alpha-glucan-branching enzyme (EC 2.4.1.18) (Brancher enzyme) (Glycogen-branching enzyme)	Glycosyl hydrolase 13 family, GlgB subfamily	3D-structure; Acetylation; Complete proteome; Disease mutation; Glycogen biosynthesis; Glycogen storage disease; Glycosyltransferase; Neuropathy; Phosphoprotein; Polymorphism; Reference proteome; Transferase
GDF15	no	ENSG00000130513	Q99988	GDF15_HUMAN	Growth/differentiation factor 15 (GDF-15) (Macrophage inhibitory cytokine 1) (MIC-1) (NSAID-activated gene 1 protein) (NAG-1) (NSAID-regulated gene 1 protein) (NRG-1) (Placental TGF-beta) (Placental bone morphogenetic protein) (Prostate differentiation factor)	TGF-beta family	Cleavage on pair of basic residues; Complete proteome; Cytokine; Disulfide bond; Glycoprotein; Growth factor; Polymorphism; Reference proteome; Secreted; Signal
GFPT1	no	ENSG00000198380	Q06210	GFPT1_HUMAN	Glutamine--fructose-6-phosphate aminotransferase [isomerizing] 1 (EC 2.6.1.16) (D-fructose-6-phosphate amidotransferase 1) (Glutamine:fructose-6-phosphate amidotransferase 1) (GFAT 1) (GFAT1) (Hexosephosphate aminotransferase 1)		3D-structure; Alternative splicing; Aminotransferase; Biological rhythms; Complete proteome; Congenital myasthenic syndrome; Disease mutation; Glutamine amidotransferase; Phosphoprotein; Reference proteome; Repeat; Transferase
GGCX	no	ENSG00000115486	P38435	VKGC_HUMAN	Vitamin K-dependent gamma-carboxylase (EC 4.1.1.90) (Gamma-glutamyl carboxylase) (Peptidyl-glutamate 4-carboxylase) (Vitamin K gamma glutamyl carboxylase)	Vitamin K-dependent gamma-carboxylase family	Acetylation; Alternative splicing; Complete proteome; Disease mutation; Disulfide bond; Endoplasmic reticulum; Glycoprotein; Lyase; Membrane; Polymorphism; Reference proteome; Transmembrane; Transmembrane helix
GINM1	no	ENSG00000055211	Q9NU53	GINM1_HUMAN	Glycoprotein integral membrane protein 1		Complete proteome; Glycoprotein; Membrane; Reference proteome; Signal; Transmembrane; Transmembrane helix
GJA1	no	ENSG00000152661	P17302	CXA1_HUMAN	Gap junction alpha-1 protein (Connexin-43) (Cx43) (Gap junction 43 kDa heart protein)	Connexin family, Alpha-type (group II) subfamily	3D-structure; Cataract; Cell junction; Cell membrane; Complete proteome; Disease mutation; Disulfide bond; Endoplasmic reticulum; Gap junction; Isopeptide bond; Membrane; Phosphoprotein; Polymorphism; Reference proteome; S-nitrosylation; Transmembrane; Transmembrane helix; Ubl conjugation
GLB1	no	ENSG00000170266	P16278	BGAL_HUMAN	Beta-galactosidase (EC 3.2.1.23) (Acid beta-galactosidase) (Lactase) (Elastin receptor 1)	Glycosyl hydrolase 35 family	3D-structure; Alternative splicing; Complete proteome; Cytoplasm; Direct protein sequencing; Disease mutation; Gangliosidosis; Glycoprotein; Glycosidase; Hydrolase; Lysosome; Mucopolysaccharidosis; Polymorphism; Reference proteome; Signal; Zymogen
GLG1	no	ENSG00000090863	Q92896	GSLG1_HUMAN	Golgi apparatus protein 1 (CFR-1) (Cysteine-rich fibroblast growth factor receptor) (E-selectin ligand 1) (ESL-1) (Golgi sialoglycoprotein MG-160)		Alternative splicing; Complete proteome; Glycoprotein; Golgi apparatus; Membrane; Phosphoprotein; Reference proteome; Repeat; Sialic acid; Signal; Transmembrane; Transmembrane helix
GLRB	no	ENSG00000109738	P48167	GLRB_HUMAN	Glycine receptor subunit beta (Glycine receptor 58 kDa subunit)	Ligand-gated ion channel (TC 1.A.9) family, Glycine receptor (TC 1.A.9.3) subfamily, GLRB sub-subfamily	Alternative splicing; Cell junction; Cell membrane; Cell projection; Chloride; Chloride channel; Complete proteome; Cytoplasm; Disease mutation; Disulfide bond; Glycoprotein; Ion channel; Ion transport; Ligand-gated ion channel; Membrane; Phosphoprotein; Postsynaptic cell membrane; Receptor; Reference proteome; Signal; Synapse; Transmembrane; Transmembrane helix; Transport
GLT8D1	no	ENSG00000016864	Q68CQ7	GL8D1_HUMAN	Glycosyltransferase 8 domain-containing protein 1 (EC 2.4.1.-)	Glycosyltransferase 8 family	Alternative splicing; Complete proteome; Glycoprotein; Glycosyltransferase; Membrane; Polymorphism; Reference proteome; Signal-anchor; Transferase; Transmembrane; Transmembrane helix
GLT8D2	no	ENSG00000120820	Q9H1C3	GL8D2_HUMAN	Glycosyltransferase 8 domain-containing protein 2 (EC 2.4.1.-)	Glycosyltransferase 8 family	Complete proteome; Glycoprotein; Glycosyltransferase; Membrane; Polymorphism; Reference proteome; Signal-anchor; Transferase; Transmembrane; Transmembrane helix
GNA11	no	ENSG00000088256	P29992	GNA11_HUMAN	Guanine nucleotide-binding protein subunit alpha-11 (G alpha-11) (G-protein subunit alpha-11) (Guanine nucleotide-binding protein G(y) subunit alpha)	G-alpha family, G(q) subfamily	ADP-ribosylation; Cell membrane; Complete proteome; Cytoplasm; Direct protein sequencing; Disease mutation; GTP-binding; Lipoprotein; Magnesium; Membrane; Metal-binding; Nucleotide-binding; Palmitate; Reference proteome; Transducer
GNPDA1	no	ENSG00000113552	P46926	GNPI1_HUMAN	Glucosamine-6-phosphate isomerase 1 (EC 3.5.99.6) (Glucosamine-6-phosphate deaminase 1) (GNPDA 1) (GlcN6P deaminase 1) (Oscillin)	Glucosamine/galactosamine-6-phosphate isomerase family	3D-structure; Acetylation; Alternative splicing; Carbohydrate metabolism; Complete proteome; Cytoplasm; Hydrolase; Phosphoprotein; Reference proteome
GNS	no	ENSG00000135677	P15586	GNS_HUMAN	N-acetylglucosamine-6-sulfatase (EC 3.1.6.14) (Glucosamine-6-sulfatase) (G6S)	Sulfatase family	Alternative splicing; Calcium; Complete proteome; Direct protein sequencing; Disease mutation; Glycoprotein; Hydrolase; Lysosome; Metal-binding; Mucopolysaccharidosis; Polymorphism; Reference proteome; Signal
GOLGA2	no	ENSG00000167110	Q08379	GOGA2_HUMAN	Golgin subfamily A member 2 (130 kDa cis-Golgi matrix protein) (GM130) (GM130 autoantigen) (Golgin-95)	GOLGA2 family	3D-structure; Alternative splicing; Cell cycle; Cell division; Coiled coil; Complete proteome; Cytoplasm; Cytoskeleton; Golgi apparatus; Membrane; Methylation; Microtubule; Mitosis; Phosphoprotein; Polymorphism; Reference proteome
GOLM1	no	ENSG00000135052	Q8NBJ4	GOLM1_HUMAN	Golgi membrane protein 1 (Golgi membrane protein GP73) (Golgi phosphoprotein 2)	GOLM1/CASC4 family	Alternative initiation; Coiled coil; Complete proteome; Glycoprotein; Golgi apparatus; Membrane; Phosphoprotein; Polymorphism; Reference proteome; Signal-anchor; Transmembrane; Transmembrane helix
GORASP2	no	ENSG00000115806	Q9H8Y8	GORS2_HUMAN	Golgi reassembly-stacking protein 2 (GRS2) (Golgi phosphoprotein 6) (GOLPH6) (Golgi reassembly-stacking protein of 55 kDa) (GRASP55) (p59)	GORASP family	3D-structure; Alternative splicing; Complete proteome; Direct protein sequencing; Golgi apparatus; Lipoprotein; Membrane; Methylation; Myristate; Palmitate; Phosphoprotein; Polymorphism; Reference proteome
GOT1	no	ENSG00000120053	P17174	AATC_HUMAN	Aspartate aminotransferase, cytoplasmic (cAspAT) (EC 2.6.1.1) (EC 2.6.1.3) (Cysteine aminotransferase, cytoplasmic) (Cysteine transaminase, cytoplasmic) (cCAT) (Glutamate oxaloacetate transaminase 1) (Transaminase A)	Class-I pyridoxal-phosphate-dependent aminotransferase family	3D-structure; Alternative splicing; Amino-acid biosynthesis; Aminotransferase; Complete proteome; Cytoplasm; Direct protein sequencing; Phosphoprotein; Polymorphism; Pyridoxal phosphate; Reference proteome; Transferase
GPC1	no	ENSG00000063660	P35052	GPC1_HUMAN	Glypican-1 [Cleaved into: Secreted glypican-1]	Glypican family	3D-structure; Alternative splicing; Cell membrane; Complete proteome; Copper; Direct protein sequencing; Disulfide bond; Endosome; GPI-anchor; Glycoprotein; Heparan sulfate; Lipoprotein; Membrane; Polymorphism; Proteoglycan; Reference proteome; S-nitrosylation; Secreted; Signal; Zinc
GPC4	no	ENSG00000076716	O75487	GPC4_HUMAN	Glypican-4 (K-glypican) [Cleaved into: Secreted glypican-4]	Glypican family	Alternative splicing; Cell membrane; Complete proteome; GPI-anchor; Glycoprotein; Heparan sulfate; Lipoprotein; Membrane; Phosphoprotein; Polymorphism; Proteoglycan; Reference proteome; Secreted; Signal
GPNMB	no	ENSG00000136235	Q14956	GPNMB_HUMAN	Transmembrane glycoprotein NMB (Transmembrane glycoprotein HGFIN)	PMEL/NMB family	Alternative splicing; Cell membrane; Complete proteome; Glycoprotein; Membrane; Phosphoprotein; Polymorphism; Reference proteome; Signal; Transmembrane; Transmembrane helix
GPR124	no	ENSG00000020181	Q96PE1	GP124_HUMAN	G-protein coupled receptor 124 (Tumor endothelial marker 5)	G-protein coupled receptor 2 family, LN-TM7 subfamily	Alternative splicing; Angiogenesis; Cell membrane; Complete proteome; G-protein coupled receptor; Glycoprotein; Immunoglobulin domain; Leucine-rich repeat; Membrane; Phosphoprotein; Polymorphism; Receptor; Reference proteome; Repeat; Signal; Transducer; Transmembrane; Transmembrane helix
GPR137B	no	ENSG00000077585	O60478	G137B_HUMAN	Integral membrane protein GPR137B (Transmembrane 7 superfamily member 1 protein)	GPR137 family	Complete proteome; Glycoprotein; Lysosome; Membrane; Reference proteome; Transmembrane; Transmembrane helix
GPX8	no	ENSG00000164294	Q8TED1	GPX8_HUMAN	Probable glutathione peroxidase 8 (GPx-8) (GSHPx-8) (EC 1.11.1.9)	Glutathione peroxidase family	3D-structure; Acetylation; Complete proteome; Membrane; Oxidoreductase; Peroxidase; Polymorphism; Reference proteome; Transmembrane; Transmembrane helix
GRN	no	ENSG00000030582	P28799	GRN_HUMAN	Granulins (Proepithelin) (PEPI) [Cleaved into: Acrogranin (Glycoprotein of 88 Kda) (GP88) (Glycoprotein 88) (Progranulin); Paragranulin; Granulin-1 (Granulin G); Granulin-2 (Granulin F); Granulin-3 (Granulin B); Granulin-4 (Granulin A); Granulin-5 (Granulin C); Granulin-6 (Granulin D); Granulin-7 (Granulin E)]	Granulin family	3D-structure; Alternative splicing; Complete proteome; Cytokine; Direct protein sequencing; Disulfide bond; Glycoprotein; Neurodegeneration; Neuronal ceroid lipofuscinosis; Polymorphism; Reference proteome; Repeat; Secreted; Signal
GSTA4	no	ENSG00000170899	O15217	GSTA4_HUMAN	Glutathione S-transferase A4 (EC 2.5.1.18) (GST class-alpha member 4) (Glutathione S-transferase A4-4)	GST superfamily, Alpha family	3D-structure; Acetylation; Alternative splicing; Complete proteome; Cytoplasm; Polymorphism; Reference proteome; Transferase
GTF2E2	TF	ENSG00000197265	P29084	T2EB_HUMAN	Transcription initiation factor IIE subunit beta (TFIIE-beta) (General transcription factor IIE subunit 2)	TFIIE beta subunit family	3D-structure; Acetylation; Complete proteome; DNA-binding; Direct protein sequencing; Nucleus; Polymorphism; Reference proteome; Transcription; Transcription regulation
GTF2H5	TF	ENSG00000185068	Q6ZYL4	TF2H5_HUMAN	General transcription factor IIH subunit 5	TFB5 family	3D-structure; Complete proteome; DNA damage; DNA repair; Disease mutation; Ichthyosis; Nucleus; Phosphoprotein; Reference proteome; Transcription; Transcription regulation
GTF2IRD1	TF	ENSG00000006704	Q9UHL9	GT2D1_HUMAN	General transcription factor II-I repeat domain-containing protein 1 (GTF2I repeat domain-containing protein 1) (General transcription factor III) (MusTRD1/BEN) (Muscle TFII-I repeat domain-containing protein 1) (Slow-muscle-fiber enhancer-binding protein) (USE B1-binding protein) (Williams-Beuren syndrome chromosomal region 11 protein) (Williams-Beuren syndrome chromosomal region 12 protein)	TFII-I family	3D-structure; Alternative splicing; Complete proteome; DNA-binding; Developmental protein; Isopeptide bond; Nucleus; Phosphoprotein; Polymorphism; Reference proteome; Repeat; Transcription; Transcription regulation; Ubl conjugation; Williams-Beuren syndrome
HCCS	no	ENSG00000004961	P53701	CCHL_HUMAN	Cytochrome c-type heme lyase (CCHL) (EC 4.4.1.17) (Holocytochrome c-type synthase)	Cytochrome c-type heme lyase family	Complete proteome; Disease mutation; Heme; Iron; Lipoprotein; Lyase; Membrane; Metal-binding; Microphthalmia; Mitochondrion; Mitochondrion inner membrane; Myristate; Reference proteome; Repeat
HEG1	no	ENSG00000173706	Q9ULI3	HEG1_HUMAN	Protein HEG homolog 1		3D-structure; Alternative splicing; Calcium; Cell junction; Cell membrane; Complete proteome; Developmental protein; Disulfide bond; EGF-like domain; Glycoprotein; Membrane; Phosphoprotein; Polymorphism; Reference proteome; Repeat; Secreted; Signal; Transmembrane; Transmembrane helix
HERPUD1	no	ENSG00000051108	Q15011	HERP1_HUMAN	Homocysteine-responsive endoplasmic reticulum-resident ubiquitin-like domain member 1 protein (Methyl methanesulfonate (MMF)-inducible fragment protein 1)		3D-structure; Acetylation; Alternative splicing; Complete proteome; Endoplasmic reticulum; Membrane; Phosphoprotein; Polymorphism; Reference proteome; Transmembrane; Transmembrane helix; Unfolded protein response
HEXA	no	ENSG00000213614	P06865	HEXA_HUMAN	Beta-hexosaminidase subunit alpha (EC 3.2.1.52) (Beta-N-acetylhexosaminidase subunit alpha) (Hexosaminidase subunit A) (N-acetyl-beta-glucosaminidase subunit alpha)	Glycosyl hydrolase 20 family	3D-structure; Alternative splicing; Complete proteome; Direct protein sequencing; Disease mutation; Disulfide bond; Gangliosidosis; Glycoprotein; Glycosidase; Hydrolase; Lysosome; Neurodegeneration; Polymorphism; Reference proteome; Signal; Zymogen
HEXB	no	ENSG00000049860	P07686	HEXB_HUMAN	Beta-hexosaminidase subunit beta (EC 3.2.1.52) (Beta-N-acetylhexosaminidase subunit beta) (Hexosaminidase subunit B) (Cervical cancer proto-oncogene 7 protein) (HCC-7) (N-acetyl-beta-glucosaminidase subunit beta) [Cleaved into: Beta-hexosaminidase subunit beta chain B; Beta-hexosaminidase subunit beta chain A]	Glycosyl hydrolase 20 family	3D-structure; Complete proteome; Direct protein sequencing; Disease mutation; Disulfide bond; Gangliosidosis; Glycoprotein; Glycosidase; Hydrolase; Lysosome; Neurodegeneration; Polymorphism; Reference proteome; Signal; Zymogen
HIBADH	no	ENSG00000106049	P31937	3HIDH_HUMAN	3-hydroxyisobutyrate dehydrogenase, mitochondrial (HIBADH) (EC 1.1.1.31)	3-hydroxyisobutyrate dehydrogenase family	3D-structure; Acetylation; Branched-chain amino acid catabolism; Complete proteome; Direct protein sequencing; Mitochondrion; NAD; Oxidoreductase; Reference proteome; Transit peptide
HNMT	no	ENSG00000150540	P50135	HNMT_HUMAN	Histamine N-methyltransferase (HMT) (EC 2.1.1.8)	Class I-like SAM-binding methyltransferase superfamily, HNMT family	3D-structure; Alternative splicing; Complete proteome; Cytoplasm; Methyltransferase; Polymorphism; Reference proteome; S-adenosyl-L-methionine; Transferase
HSPB8	no	ENSG00000152137	Q9UJY1	HSPB8_HUMAN	Heat shock protein beta-8 (HspB8) (Alpha-crystallin C chain) (E2-induced gene 1 protein) (Protein kinase H11) (Small stress protein-like protein HSP22)	Small heat shock protein (HSP20) family	Chaperone; Charcot-Marie-Tooth disease; Complete proteome; Cytoplasm; Disease mutation; Neurodegeneration; Neuropathy; Nucleus; Phosphoprotein; Polymorphism; Reference proteome; Stress response
HTRA1	no	ENSG00000166033	Q92743	HTRA1_HUMAN	Serine protease HTRA1 (EC 3.4.21.-) (High-temperature requirement A serine peptidase 1) (L56) (Serine protease 11)	Peptidase S1C family	3D-structure; Age-related macular degeneration; Cell membrane; Complete proteome; Cytoplasm; Direct protein sequencing; Disease mutation; Growth factor binding; Hydrolase; Membrane; Protease; Reference proteome; Secreted; Serine protease; Signal
IARS	no	ENSG00000196305	P41252	SYIC_HUMAN	Isoleucine--tRNA ligase, cytoplasmic (EC 6.1.1.5) (Isoleucyl-tRNA synthetase) (IRS) (IleRS)	Class-I aminoacyl-tRNA synthetase family	ATP-binding; Acetylation; Aminoacyl-tRNA synthetase; Complete proteome; Cytoplasm; Direct protein sequencing; Ligase; Nucleotide-binding; Phosphoprotein; Polymorphism; Protein biosynthesis; Reference proteome
ID3	TF	ENSG00000117318	Q02535	ID3_HUMAN	DNA-binding protein inhibitor ID-3 (Class B basic helix-loop-helix protein 25) (bHLHb25) (Helix-loop-helix protein HEIR-1) (ID-like protein inhibitor HLH 1R21) (Inhibitor of DNA binding 3) (Inhibitor of differentiation 3)		3D-structure; Biological rhythms; Complete proteome; Myogenesis; Nucleus; Polymorphism; Reference proteome; Repressor; Transcription; Transcription regulation
IER3IP1	no	ENSG00000134049	Q9Y5U9	IR3IP_HUMAN	Immediate early response 3-interacting protein 1	YOS1 family	Complete proteome; Diabetes mellitus; Disease mutation; Endoplasmic reticulum; Epilepsy; Membrane; Reference proteome; Transmembrane; Transmembrane helix
IGF2R	CD222	ENSG00000197081	P11717	MPRI_HUMAN	Cation-independent mannose-6-phosphate receptor (CI Man-6-P receptor) (CI-MPR) (M6PR) (300 kDa mannose 6-phosphate receptor) (MPR 300) (Insulin-like growth factor 2 receptor) (Insulin-like growth factor II receptor) (IGF-II receptor) (M6P/IGF2 receptor) (M6P/IGF2R) (CD antigen CD222)	MRL1/IGF2R family	3D-structure; Acetylation; Complete proteome; Direct protein sequencing; Disulfide bond; Glycoprotein; Lysosome; Membrane; Phosphoprotein; Polymorphism; Receptor; Reference proteome; Repeat; Signal; Transmembrane; Transmembrane helix; Transport
IGFBP3	no	ENSG00000146674	P17936	IBP3_HUMAN	Insulin-like growth factor-binding protein 3 (IBP-3) (IGF-binding protein 3) (IGFBP-3)		Alternative splicing; Apoptosis; Complete proteome; Direct protein sequencing; Disulfide bond; Glycoprotein; Growth factor binding; Phosphoprotein; Polymorphism; Reference proteome; Secreted; Signal
IGFBP5	no	ENSG00000115461	P24593	IBP5_HUMAN	Insulin-like growth factor-binding protein 5 (IBP-5) (IGF-binding protein 5) (IGFBP-5)		3D-structure; Complete proteome; Direct protein sequencing; Disulfide bond; Glycoprotein; Growth factor binding; Phosphoprotein; Polymorphism; Reference proteome; Secreted; Signal
IL13RA1	CD213a1	ENSG00000131724	P78552	I13R1_HUMAN	Interleukin-13 receptor subunit alpha-1 (IL-13 receptor subunit alpha-1) (IL-13R subunit alpha-1) (IL-13R-alpha-1) (IL-13RA1) (Cancer/testis antigen 19) (CT19) (CD antigen CD213a1)	Type I cytokine receptor family, Type 5 subfamily	3D-structure; Alternative splicing; Complete proteome; Disulfide bond; Glycoprotein; Membrane; Receptor; Reference proteome; Repeat; Signal; Transmembrane; Transmembrane helix
ILK	no	ENSG00000166333	Q13418	ILK_HUMAN	Integrin-linked protein kinase (EC 2.7.11.1) (59 kDa serine/threonine-protein kinase) (ILK-1) (ILK-2) (p59ILK)	Protein kinase superfamily, TKL Ser/Thr protein kinase family	3D-structure; ANK repeat; ATP-binding; Acetylation; Alternative splicing; Cell junction; Cell membrane; Cell projection; Complete proteome; Cytoplasm; Kinase; Membrane; Nucleotide-binding; Phosphoprotein; Polymorphism; Reference proteome; Repeat; Serine/threonine-protein kinase; Transferase
IMPAD1	no	ENSG00000104331	Q9NX62	IMPA3_HUMAN	Inositol monophosphatase 3 (IMP 3) (IMPase 3) (EC 3.1.3.25) (EC 3.1.3.7) (Golgi 3-prime phosphoadenosine 5-prime phosphate 3-prime phosphatase) (Golgi-resident PAP phosphatase) (gPAPP) (Inositol monophosphatase domain-containing protein 1) (Inositol-1(or 4)-monophosphatase 3) (Myo-inositol monophosphatase A3)	Inositol monophosphatase family	Complete proteome; Disease mutation; Glycoprotein; Golgi apparatus; Hydrolase; Magnesium; Membrane; Metal-binding; Reference proteome; Signal-anchor; Transmembrane; Transmembrane helix
IPP	no	ENSG00000197429	Q9Y573	IPP_HUMAN	Actin-binding protein IPP (Intracisternal A particle-promoted polypeptide) (IPP) (Kelch-like protein 27)		Actin-binding; Alternative splicing; Complete proteome; Cytoplasm; Cytoskeleton; Kelch repeat; Polymorphism; Reference proteome; Repeat
ISLR	no	ENSG00000129009	O14498	ISLR_HUMAN	Immunoglobulin superfamily containing leucine-rich repeat protein		Complete proteome; Disulfide bond; Glycoprotein; Immunoglobulin domain; Leucine-rich repeat; Polymorphism; Reference proteome; Repeat; Secreted; Signal
ITGA3	CD49c	ENSG00000005884	P26006	ITA3_HUMAN	Integrin alpha-3 (CD49 antigen-like family member C) (FRP-2) (Galactoprotein B3) (GAPB3) (VLA-3 subunit alpha) (CD antigen CD49c) [Cleaved into: Integrin alpha-3 heavy chain; Integrin alpha-3 light chain]	Integrin alpha chain family	Alternative splicing; Calcium; Cell adhesion; Cell junction; Cell membrane; Cell projection; Cleavage on pair of basic residues; Complete proteome; Direct protein sequencing; Disulfide bond; Epidermolysis bullosa; Glycoprotein; Integrin; Lipoprotein; Membrane; Metal-binding; Palmitate; Phosphoprotein; Polymorphism; Receptor; Reference proteome; Repeat; Signal; Transmembrane; Transmembrane helix
ITGA5	CD49e	ENSG00000161638	P08648	ITA5_HUMAN	Integrin alpha-5 (CD49 antigen-like family member E) (Fibronectin receptor subunit alpha) (Integrin alpha-F) (VLA-5) (CD antigen CD49e) [Cleaved into: Integrin alpha-5 heavy chain; Integrin alpha-5 light chain]	Integrin alpha chain family	3D-structure; Calcium; Cell adhesion; Cleavage on pair of basic residues; Complete proteome; Direct protein sequencing; Disulfide bond; Glycoprotein; Host cell receptor for virus entry; Host-virus interaction; Integrin; Membrane; Metal-binding; Phosphoprotein; Polymorphism; Receptor; Reference proteome; Repeat; Signal; Transmembrane; Transmembrane helix
ITPRIPL2	no	ENSG00000205730	Q3MIP1	IPIL2_HUMAN	Inositol 1,4,5-trisphosphate receptor-interacting protein-like 2	ITPRIP family	Complete proteome; Membrane; Phosphoprotein; Polymorphism; Reference proteome; Signal; Transmembrane; Transmembrane helix
JAZF1	TF	ENSG00000153814	Q86VZ6	JAZF1_HUMAN	Juxtaposed with another zinc finger protein 1 (TAK1-interacting protein 27) (Zinc finger protein 802)		Alternative splicing; Chromosomal rearrangement; Complete proteome; Lipid metabolism; Metal-binding; Nucleus; Phosphoprotein; Proto-oncogene; Reference proteome; Repeat; Transcription; Transcription regulation; Zinc; Zinc-finger
KANK2	no	ENSG00000197256	Q63ZY3	KANK2_HUMAN	KN motif and ankyrin repeat domain-containing protein 2 (Ankyrin repeat domain-containing protein 25) (Matrix-remodeling-associated protein 3) (SRC-1-interacting protein) (SIP) (SRC-interacting protein) (SRC1-interacting protein)		3D-structure; ANK repeat; Alternative splicing; Apoptosis; Coiled coil; Complete proteome; Cytoplasm; Disease mutation; Mitochondrion; Palmoplantar keratoderma; Phosphoprotein; Polymorphism; Reference proteome; Repeat; Transcription; Transcription regulation
KDELC2	no	ENSG00000178202	Q7Z4H8	KDEL2_HUMAN	KDEL motif-containing protein 2	KDELC family	Alternative splicing; Complete proteome; Endoplasmic reticulum; Glycoprotein; Polymorphism; Reference proteome; Signal
KDELR2	no	ENSG00000136240	P33947	ERD22_HUMAN	ER lumen protein-retaining receptor 2 (ERD2-like protein 1) (ELP-1) (KDEL endoplasmic reticulum protein retention receptor 2) (KDEL receptor 2)	ERD2 family	Alternative splicing; Complete proteome; ER-Golgi transport; Endoplasmic reticulum; Membrane; Phosphoprotein; Protein transport; Receptor; Reference proteome; Transmembrane; Transmembrane helix; Transport
KDELR3	no	ENSG00000100196	O43731	ERD23_HUMAN	ER lumen protein-retaining receptor 3 (KDEL endoplasmic reticulum protein retention receptor 3) (KDEL receptor 3)	ERD2 family	Alternative splicing; Complete proteome; ER-Golgi transport; Endoplasmic reticulum; Membrane; Polymorphism; Protein transport; Receptor; Reference proteome; Transmembrane; Transmembrane helix; Transport
KIAA1279	no	ENSG00000198954	Q96EK5	KBP_HUMAN	KIF1-binding protein	KIF1-binding protein family	Complete proteome; Cytoplasm; Cytoskeleton; Developmental protein; Differentiation; Hirschsprung disease; Neurogenesis; Polymorphism; Reference proteome
KIAA1715	no	ENSG00000144320	Q9C0E8	LNP_HUMAN	Protein lunapark	Lunapark family	Alternative splicing; Coiled coil; Complete proteome; Developmental protein; Endoplasmic reticulum; Lipoprotein; Membrane; Metal-binding; Myristate; Phosphoprotein; Reference proteome; Transmembrane; Transmembrane helix; Zinc; Zinc-finger
KIF1C	no	ENSG00000129250	O43896	KIF1C_HUMAN	Kinesin-like protein KIF1C	TRAFAC class myosin-kinesin ATPase superfamily, Kinesin family, Unc-104 subfamily	3D-structure; ATP-binding; Coiled coil; Complete proteome; Cytoplasm; Cytoskeleton; Disease mutation; Microtubule; Motor protein; Neurodegeneration; Nucleotide-binding; Phosphoprotein; Reference proteome
KIF3B	no	ENSG00000101350	O15066	KIF3B_HUMAN	Kinesin-like protein KIF3B (HH0048) (Microtubule plus end-directed kinesin motor 3B) [Cleaved into: Kinesin-like protein KIF3B, N-terminally processed]	TRAFAC class myosin-kinesin ATPase superfamily, Kinesin family, Kinesin II subfamily	3D-structure; ATP-binding; Acetylation; Alternative splicing; Coiled coil; Complete proteome; Cytoplasm; Cytoskeleton; Microtubule; Motor protein; Nucleotide-binding; Reference proteome
LAMA4	no	ENSG00000112769	Q16363	LAMA4_HUMAN	Laminin subunit alpha-4 (Laminin-14 subunit alpha) (Laminin-8 subunit alpha) (Laminin-9 subunit alpha)		Alternative splicing; Basement membrane; Cardiomyopathy; Cell adhesion; Coiled coil; Complete proteome; Disease mutation; Disulfide bond; Extracellular matrix; Glycoprotein; Laminin EGF-like domain; Polymorphism; Reference proteome; Repeat; Secreted; Signal
LAMB1	no	ENSG00000091136	P07942	LAMB1_HUMAN	Laminin subunit beta-1 (Laminin B1 chain) (Laminin-1 subunit beta) (Laminin-10 subunit beta) (Laminin-12 subunit beta) (Laminin-2 subunit beta) (Laminin-6 subunit beta) (Laminin-8 subunit beta)		Basement membrane; Cell adhesion; Coiled coil; Complete proteome; Disulfide bond; Extracellular matrix; Glycoprotein; Laminin EGF-like domain; Lissencephaly; Phosphoprotein; Polymorphism; Reference proteome; Repeat; Secreted; Signal
LAMB2	no	ENSG00000172037	P55268	LAMB2_HUMAN	Laminin subunit beta-2 (Laminin B1s chain) (Laminin-11 subunit beta) (Laminin-14 subunit beta) (Laminin-15 subunit beta) (Laminin-3 subunit beta) (Laminin-4 subunit beta) (Laminin-7 subunit beta) (Laminin-9 subunit beta) (S-laminin subunit beta) (S-LAM beta)		Basement membrane; Cell adhesion; Coiled coil; Complete proteome; Disease mutation; Disulfide bond; Extracellular matrix; Glycoprotein; Laminin EGF-like domain; Phosphoprotein; Polymorphism; Reference proteome; Repeat; Secreted; Signal
LAMC1	no	ENSG00000135862	P11047	LAMC1_HUMAN	Laminin subunit gamma-1 (Laminin B2 chain) (Laminin-1 subunit gamma) (Laminin-10 subunit gamma) (Laminin-11 subunit gamma) (Laminin-2 subunit gamma) (Laminin-3 subunit gamma) (Laminin-4 subunit gamma) (Laminin-6 subunit gamma) (Laminin-7 subunit gamma) (Laminin-8 subunit gamma) (Laminin-9 subunit gamma) (S-laminin subunit gamma) (S-LAM gamma)		Basement membrane; Cell adhesion; Coiled coil; Complete proteome; Disulfide bond; Extracellular matrix; Glycoprotein; Laminin EGF-like domain; Phosphoprotein; Polymorphism; Reference proteome; Repeat; Secreted; Signal
LAMP1	CD107a	ENSG00000185896	P11279	LAMP1_HUMAN	Lysosome-associated membrane glycoprotein 1 (LAMP-1) (Lysosome-associated membrane protein 1) (CD107 antigen-like family member A) (CD antigen CD107a)	LAMP family	Alternative splicing; Cell membrane; Complete proteome; Direct protein sequencing; Disulfide bond; Endosome; Glycoprotein; Host cell receptor for virus entry; Host-virus interaction; Lysosome; Membrane; Polymorphism; Receptor; Reference proteome; Signal; Transmembrane; Transmembrane helix
LAPTM4A	no	ENSG00000068697	Q15012	LAP4A_HUMAN	Lysosomal-associated transmembrane protein 4A (Golgi 4-transmembrane-spanning transporter MTP)	LAPTM4/LAPTM5 transporter family	Acetylation; Complete proteome; Membrane; Reference proteome; Transmembrane; Transmembrane helix; Transport
LARP6	no	ENSG00000166173	Q9BRS8	LARP6_HUMAN	La-related protein 6 (Acheron) (Achn) (La ribonucleoprotein domain family member 6)		3D-structure; Acetylation; Alternative splicing; Complete proteome; Cytoplasm; Nucleus; Phosphoprotein; RNA-binding; Reference proteome; Translation regulation
LASP1	no	ENSG00000002834	Q14847	LASP1_HUMAN	LIM and SH3 domain protein 1 (LASP-1) (Metastatic lymph node gene 50 protein) (MLN 50)		3D-structure; Acetylation; Actin-binding; Alternative splicing; Complete proteome; Cytoplasm; Cytoskeleton; Direct protein sequencing; Ion transport; LIM domain; Metal-binding; Phosphoprotein; Reference proteome; Repeat; SH3 domain; Transport; Zinc
LEPRE1	no	ENSG00000117385	Q32P28	P3H1_HUMAN	Prolyl 3-hydroxylase 1 (EC 1.14.11.7) (Growth suppressor 1) (Leucine- and proline-enriched proteoglycan 1) (Leprecan-1)	Leprecan family	Alternative splicing; Coiled coil; Complete proteome; Dioxygenase; Dwarfism; Endoplasmic reticulum; Extracellular matrix; Glycoprotein; Iron; Metal-binding; Osteogenesis imperfecta; Oxidoreductase; Polymorphism; Reference proteome; Repeat; Secreted; Signal; TPR repeat; Vitamin C
LGALS1	no	ENSG00000100097	P09382	LEG1_HUMAN	Galectin-1 (Gal-1) (14 kDa laminin-binding protein) (HLBP14) (14 kDa lectin) (Beta-galactoside-binding lectin L-14-I) (Galaptin) (HBL) (HPL) (Lactose-binding lectin 1) (Lectin galactoside-binding soluble 1) (Putative MAPK-activating protein PM12) (S-Lac lectin 1)		3D-structure; Acetylation; Apoptosis; Complete proteome; Direct protein sequencing; Extracellular matrix; Lectin; Phosphoprotein; Reference proteome; Secreted
LGALS3	no	ENSG00000131981	P17931	LEG3_HUMAN	Galectin-3 (Gal-3) (35 kDa lectin) (Carbohydrate-binding protein 35) (CBP 35) (Galactose-specific lectin 3) (Galactoside-binding protein) (GALBP) (IgE-binding protein) (L-31) (Laminin-binding protein) (Lectin L-29) (Mac-2 antigen)		3D-structure; Acetylation; Complete proteome; Cytoplasm; Differentiation; Disulfide bond; IgE-binding protein; Immunity; Innate immunity; Lectin; Nucleus; Phosphoprotein; Polymorphism; Reference proteome; Repeat; Secreted; Spliceosome; mRNA processing; mRNA splicing
LGALS3BP	no	ENSG00000108679	Q08380	LG3BP_HUMAN	Galectin-3-binding protein (Basement membrane autoantigen p105) (Lectin galactoside-binding soluble 3-binding protein) (Mac-2-binding protein) (MAC2BP) (Mac-2 BP) (Tumor-associated antigen 90K)		3D-structure; Cell adhesion; Complete proteome; Direct protein sequencing; Disulfide bond; Extracellular matrix; Glycoprotein; Reference proteome; Secreted; Signal
LHFP	no	ENSG00000183722	Q9Y693	LHFP_HUMAN	Lipoma HMGIC fusion partner	LHFP family	Chromosomal rearrangement; Complete proteome; Membrane; Reference proteome; Signal; Transmembrane; Transmembrane helix
LIMA1	no	ENSG00000050405	Q9UHB6	LIMA1_HUMAN	LIM domain and actin-binding protein 1 (Epithelial protein lost in neoplasm)		3D-structure; Acetylation; Actin-binding; Alternative promoter usage; Alternative splicing; Cell junction; Complete proteome; Cytoplasm; Cytoskeleton; LIM domain; Metal-binding; Phosphoprotein; Reference proteome; Zinc
LMCD1	no	ENSG00000071282	Q9NZU5	LMCD1_HUMAN	LIM and cysteine-rich domains protein 1 (Dyxin)		Alternative splicing; Complete proteome; Cytoplasm; LIM domain; Metal-binding; Nucleus; Phosphoprotein; Reference proteome; Repeat; Repressor; Transcription; Transcription regulation; Zinc
LMO7	no	ENSG00000136153	Q8WWI1	LMO7_HUMAN	LIM domain only protein 7 (LMO-7) (F-box only protein 20) (LOMP)		3D-structure; Acetylation; Alternative splicing; Complete proteome; LIM domain; Metal-binding; Phosphoprotein; Polymorphism; Reference proteome; Zinc
LOX	no	ENSG00000113083	P28300	LYOX_HUMAN	Protein-lysine 6-oxidase (EC 1.4.3.13) (Lysyl oxidase)	Lysyl oxidase family	Complete proteome; Copper; Disulfide bond; Glycoprotein; LTQ; Metal-binding; Oxidoreductase; Polymorphism; Reference proteome; Secreted; Signal; TPQ
LOXL2	no	ENSG00000134013	Q9Y4K0	LOXL2_HUMAN	Lysyl oxidase homolog 2 (EC 1.4.3.13) (Lysyl oxidase-like protein 2) (Lysyl oxidase-related protein 2) (Lysyl oxidase-related protein WS9-14)	Lysyl oxidase family	Basement membrane; Chromatin regulator; Chromosome; Complete proteome; Copper; Disulfide bond; Extracellular matrix; Glycoprotein; LTQ; Metal-binding; Nucleus; Oxidoreductase; Polymorphism; Reference proteome; Repeat; Repressor; Secreted; Signal; TPQ; Transcription; Transcription regulation
LPAR1	no	ENSG00000198121	Q92633	LPAR1_HUMAN	Lysophosphatidic acid receptor 1 (LPA receptor 1) (LPA-1) (Lysophosphatidic acid receptor Edg-2)	G-protein coupled receptor 1 family	3D-structure; Alternative splicing; Cell membrane; Complete proteome; Disulfide bond; Endosome; G-protein coupled receptor; Glycoprotein; Lipid-binding; Membrane; Phosphoprotein; Polymorphism; Receptor; Reference proteome; Transducer; Transmembrane; Transmembrane helix
LRP10	no	ENSG00000197324	Q7Z4F1	LRP10_HUMAN	Low-density lipoprotein receptor-related protein 10 (LRP-10)	LDLR family	Alternative splicing; Coated pit; Complete proteome; Disulfide bond; Endocytosis; Glycoprotein; Membrane; Phosphoprotein; Polymorphism; Receptor; Reference proteome; Repeat; Signal; Transmembrane; Transmembrane helix
LRP11	no	ENSG00000120256	Q86VZ4	LRP11_HUMAN	Low-density lipoprotein receptor-related protein 11 (LRP-11)	LDLR family	Alternative splicing; Complete proteome; Disulfide bond; Glycoprotein; Membrane; Phosphoprotein; Polymorphism; Receptor; Reference proteome; Signal; Transmembrane; Transmembrane helix
LRP12	no	ENSG00000147650	Q9Y561	LRP12_HUMAN	Low-density lipoprotein receptor-related protein 12 (LRP-12) (Suppressor of tumorigenicity 7 protein)	LDLR family	Alternative splicing; Coated pit; Complete proteome; Disulfide bond; Endocytosis; Glycoprotein; Membrane; Polymorphism; Receptor; Reference proteome; Repeat; Signal; Transmembrane; Transmembrane helix
LRRC42	no	ENSG00000116212	Q9Y546	LRC42_HUMAN	Leucine-rich repeat-containing protein 42	LRRC42 family	Complete proteome; Leucine-rich repeat; Phosphoprotein; Reference proteome; Repeat
LTBP2	no	ENSG00000119681	Q14767	LTBP2_HUMAN	Latent-transforming growth factor beta-binding protein 2 (LTBP-2)	LTBP family	Complete proteome; Disease mutation; Disulfide bond; Dwarfism; EGF-like domain; Glaucoma; Glycoprotein; Growth factor binding; Heparin-binding; Hydroxylation; Phosphoprotein; Polymorphism; Reference proteome; Repeat; Secreted; Signal
LURAP1L	no	ENSG00000153714	Q8IV03	LUR1L_HUMAN	Leucine rich adaptor protein 1-like		Acetylation; Complete proteome; Polymorphism; Reference proteome
MAGED1	no	ENSG00000179222	Q9Y5V3	MAGD1_HUMAN	Melanoma-associated antigen D1 (MAGE tumor antigen CCF) (MAGE-D1 antigen) (Neurotrophin receptor-interacting MAGE homolog)		Alternative splicing; Biological rhythms; Cell membrane; Complete proteome; Cytoplasm; Membrane; Nucleus; Phosphoprotein; Polymorphism; Reference proteome; Repeat; Tumor antigen; Ubl conjugation pathway
MANBAL	no	ENSG00000101363	Q9NQG1	MANBL_HUMAN	Protein MANBAL	UPF0239 family	Complete proteome; Membrane; Reference proteome; Transmembrane; Transmembrane helix
MAP2K1	no	ENSG00000169032	Q02750	MP2K1_HUMAN	Dual specificity mitogen-activated protein kinase kinase 1 (MAP kinase kinase 1) (MAPKK 1) (MKK1) (EC 2.7.12.2) (ERK activator kinase 1) (MAPK/ERK kinase 1) (MEK 1)	Protein kinase superfamily, STE Ser/Thr protein kinase family, MAP kinase kinase subfamily	3D-structure; ATP-binding; Acetylation; Alternative splicing; Cardiomyopathy; Complete proteome; Cytoplasm; Cytoskeleton; Direct protein sequencing; Disease mutation; Ectodermal dysplasia; Kinase; Membrane; Mental retardation; Nucleotide-binding; Nucleus; Phosphoprotein; Reference proteome; Serine/threonine-protein kinase; Transferase; Tyrosine-protein kinase
MAP4	no	ENSG00000047849	P27816	MAP4_HUMAN	Microtubule-associated protein 4 (MAP-4)		Acetylation; Alternative splicing; Complete proteome; Cytoplasm; Cytoskeleton; Direct protein sequencing; Microtubule; Phosphoprotein; Polymorphism; Reference proteome; Repeat
MAP4K4	no	ENSG00000071054	O95819	M4K4_HUMAN	Mitogen-activated protein kinase kinase kinase kinase 4 (EC 2.7.11.1) (HPK/GCK-like kinase HGK) (MAPK/ERK kinase kinase kinase 4) (MEK kinase kinase 4) (MEKKK 4) (Nck-interacting kinase)	Protein kinase superfamily, STE Ser/Thr protein kinase family, STE20 subfamily	3D-structure; ATP-binding; Acetylation; Alternative splicing; Complete proteome; Cytoplasm; Kinase; Nucleotide-binding; Phosphoprotein; Polymorphism; Reference proteome; Serine/threonine-protein kinase; Transferase
MARCKS	no	ENSG00000155130	P29966	MARCS_HUMAN	Myristoylated alanine-rich C-kinase substrate	MARCKS family	Actin-binding; Calmodulin-binding; Complete proteome; Cytoplasm; Cytoskeleton; Lipoprotein; Membrane; Myristate; Phosphoprotein; Polymorphism; Reference proteome
MBTPS1	no	ENSG00000140943	Q14703	MBTP1_HUMAN	Membrane-bound transcription factor site-1 protease (EC 3.4.21.112) (Endopeptidase S1P) (Subtilisin/kexin-isozyme 1) (SKI-1)	Peptidase S8 family	Autocatalytic cleavage; Calcium; Cholesterol metabolism; Complete proteome; Direct protein sequencing; Endoplasmic reticulum; Glycoprotein; Golgi apparatus; Hydrolase; Lipid metabolism; Membrane; Phosphoprotein; Polymorphism; Protease; Reference proteome; Serine protease; Signal; Steroid metabolism; Sterol metabolism; Transmembrane; Transmembrane helix; Zymogen
MCFD2	no	ENSG00000180398	Q8NI22	MCFD2_HUMAN	Multiple coagulation factor deficiency protein 2 (Neural stem cell-derived neuronal survival protein)		3D-structure; Alternative splicing; Calcium; Complete proteome; Disease mutation; ER-Golgi transport; Endoplasmic reticulum; Golgi apparatus; Metal-binding; Phosphoprotein; Protein transport; Reference proteome; Repeat; Signal; Transport
MCOLN1	no	ENSG00000090674	Q9GZU1	MCLN1_HUMAN	Mucolipin-1 (MG-2) (Mucolipidin)	Transient receptor (TC 1.A.4) family, Polycystin subfamily, MCOLN1 sub-subfamily	Calcium; Calcium transport; Cell membrane; Complete proteome; Disease mutation; Endosome; Glycoprotein; Ion channel; Ion transport; Lysosome; Membrane; Mucolipidosis; Phosphoprotein; Polymorphism; Reference proteome; Transmembrane; Transmembrane helix; Transport
ME1	no	ENSG00000065833	P48163	MAOX_HUMAN	NADP-dependent malic enzyme (NADP-ME) (EC 1.1.1.40) (Malic enzyme 1)	Malic enzymes family	3D-structure; Acetylation; Alternative splicing; Complete proteome; Cytoplasm; Metal-binding; NADP; Oxidoreductase; Phosphoprotein; Reference proteome
MED8	no	ENSG00000159479	Q96G25	MED8_HUMAN	Mediator of RNA polymerase II transcription subunit 8 (Activator-recruited cofactor 32 kDa component) (ARC32) (Mediator complex subunit 8)	Mediator complex subunit 8 family	Activator; Alternative splicing; Coiled coil; Complete proteome; Direct protein sequencing; Nucleus; Phosphoprotein; Reference proteome; Transcription; Transcription regulation; Ubl conjugation pathway
MFSD5	no	ENSG00000182544	Q6N075	MFSD5_HUMAN	Molybdate-anion transporter (Major facilitator superfamily domain-containing protein 5) (Molybdate transporter 2 homolog) (hsMOT2)	Major facilitator superfamily	Alternative splicing; Cell membrane; Complete proteome; Ion transport; Membrane; Reference proteome; Transmembrane; Transmembrane helix; Transport
MGAT4B	no	ENSG00000161013	Q9UQ53	MGT4B_HUMAN	Alpha-1,3-mannosyl-glycoprotein 4-beta-N-acetylglucosaminyltransferase B (EC 2.4.1.145) (N-glycosyl-oligosaccharide-glycoprotein N-acetylglucosaminyltransferase IVb) (GlcNAc-T IVb) (GnT-IVb) (N-acetylglucosaminyltransferase IVb) (UDP-N-acetylglucosamine: alpha-1,3-D-mannoside beta-1,4-N-acetylglucosaminyltransferase IVb)	Glycosyltransferase 54 family	Alternative splicing; Coiled coil; Complete proteome; Glycoprotein; Glycosyltransferase; Golgi apparatus; Membrane; Metal-binding; Polymorphism; Reference proteome; Signal-anchor; Transferase; Transmembrane; Transmembrane helix
MMP2	no	ENSG00000087245	P08253	MMP2_HUMAN	72 kDa type IV collagenase (EC 3.4.24.24) (72 kDa gelatinase) (Gelatinase A) (Matrix metalloproteinase-2) (MMP-2) (TBE-1) [Cleaved into: PEX]	Peptidase M10A family	3D-structure; Alternative splicing; Angiogenesis; Autocatalytic cleavage; Calcium; Collagen degradation; Complete proteome; Cytoplasm; Direct protein sequencing; Disease mutation; Disulfide bond; Extracellular matrix; Glycoprotein; Hydrolase; Membrane; Metal-binding; Metalloprotease; Mitochondrion; Nucleus; Phosphoprotein; Polymorphism; Protease; Reference proteome; Repeat; Secreted; Signal; Zinc…
MOCS2	no	ENSG00000164172	O96033	MOC2A_HUMAN	Molybdopterin synthase sulfur carrier subunit (MOCO1-A) (Molybdenum cofactor synthesis protein 2 small subunit) (Molybdenum cofactor synthesis protein 2A) (MOCS2A) (Molybdopterin-synthase small subunit) (Sulfur carrier protein MOCS2A)	MoaD family, MOCS2A subfamily	Complete proteome; Cytoplasm; Disease mutation; Molybdenum cofactor biosynthesis; Nucleotide-binding; Phosphoprotein; Polymorphism; Reference proteome
MORC4	no	ENSG00000133131	Q8TE76	MORC4_HUMAN	MORC family CW-type zinc finger protein 4 (Zinc finger CW-type coiled-coil domain protein 2)		Alternative splicing; Coiled coil; Complete proteome; Metal-binding; Nucleus; Polymorphism; Reference proteome; Zinc; Zinc-finger
MPZL1	no	ENSG00000197965	O95297	MPZL1_HUMAN	Myelin protein zero-like protein 1 (Protein zero-related)	Myelin P0 protein family	Alternative splicing; Complete proteome; Direct protein sequencing; Disulfide bond; Glycoprotein; Immunoglobulin domain; Membrane; Phosphoprotein; Reference proteome; Signal; Transmembrane; Transmembrane helix
MRAS	no	ENSG00000158186	O14807	RASM_HUMAN	Ras-related protein M-Ras (Ras-related protein R-Ras3)	Small GTPase superfamily, Ras family	Alternative splicing; Cell membrane; Complete proteome; GTP-binding; Lipoprotein; Membrane; Methylation; Nucleotide-binding; Prenylation; Reference proteome
MRC2	CD280	ENSG00000011028	Q9UBG0	MRC2_HUMAN	C-type mannose receptor 2 (C-type lectin domain family 13 member E) (Endocytic receptor 180) (Macrophage mannose receptor 2) (Urokinase-type plasminogen activator receptor-associated protein) (UPAR-associated protein) (Urokinase receptor-associated protein) (CD antigen CD280)		3D-structure; Calcium; Complete proteome; Direct protein sequencing; Disulfide bond; Endocytosis; Glycoprotein; Isopeptide bond; Lectin; Membrane; Phosphoprotein; Polymorphism; Receptor; Reference proteome; Repeat; Signal; Transmembrane; Transmembrane helix; Ubl conjugation
MT1E	no	ENSG00000169715	P04732	MT1E_HUMAN	Metallothionein-1E (MT-1E) (Metallothionein-IE) (MT-IE)	Metallothionein superfamily, Type 1 family	Acetylation; Alternative splicing; Cadmium; Complete proteome; Copper; Direct protein sequencing; Metal-binding; Metal-thiolate cluster; Reference proteome; Zinc
MTCH2	no	ENSG00000109919	Q9Y6C9	MTCH2_HUMAN	Mitochondrial carrier homolog 2 (Met-induced mitochondrial protein)	Mitochondrial carrier (TC 2.A.29) family	Acetylation; Complete proteome; Direct protein sequencing; Membrane; Mitochondrion; Mitochondrion inner membrane; Polymorphism; Reference proteome; Repeat; Transmembrane; Transmembrane helix; Transport
MTX2	no	ENSG00000128654	O75431	MTX2_HUMAN	Metaxin-2 (Mitochondrial outer membrane import complex protein 2)	Metaxin family	Acetylation; Alternative splicing; Complete proteome; Membrane; Mitochondrion; Mitochondrion outer membrane; Protein transport; Reference proteome; Transport
MXRA7	no	ENSG00000182534	P84157	MXRA7_HUMAN	Matrix-remodeling-associated protein 7 (Transmembrane anchor protein 1)		Alternative splicing; Complete proteome; Membrane; Phosphoprotein; Reference proteome; Transmembrane; Transmembrane helix
MXRA8	no	ENSG00000162576	Q9BRK3	MXRA8_HUMAN	Matrix-remodeling-associated protein 8 (Limitrin)		Alternative splicing; Complete proteome; Disulfide bond; Glycoprotein; Immunoglobulin domain; Membrane; Phosphoprotein; Polymorphism; Reference proteome; Repeat; Signal; Transmembrane; Transmembrane helix
MYH9	no	ENSG00000100345	P35579	MYH9_HUMAN	Myosin-9 (Cellular myosin heavy chain, type A) (Myosin heavy chain 9) (Myosin heavy chain, non-muscle IIa) (Non-muscle myosin heavy chain A) (NMMHC-A) (Non-muscle myosin heavy chain IIa) (NMMHC II-a) (NMMHC-IIA)	TRAFAC class myosin-kinesin ATPase superfamily, Myosin family	3D-structure; ATP-binding; Acetylation; Actin-binding; Alport syndrome; Alternative splicing; Calmodulin-binding; Cataract; Cell adhesion; Cell shape; Coiled coil; Complete proteome; Cytoplasm; Cytoskeleton; Deafness; Direct protein sequencing; Disease mutation; Motor protein; Myosin; Non-syndromic deafness; Nucleotide-binding; Phosphoprotein; Polymorphism; Reference proteome; Ubl conjugation
MYO1D	no	ENSG00000176658	O94832	MYO1D_HUMAN	Unconventional myosin-Id	TRAFAC class myosin-kinesin ATPase superfamily, Myosin family	ATP-binding; Acetylation; Actin-binding; Calmodulin-binding; Complete proteome; Direct protein sequencing; Motor protein; Myosin; Nucleotide-binding; Phosphoprotein; Polymorphism; Reference proteome; Repeat
MYO1E	no	ENSG00000157483	Q12965	MYO1E_HUMAN	Unconventional myosin-Ie (Myosin-Ic) (Unconventional myosin 1E)	TRAFAC class myosin-kinesin ATPase superfamily, Myosin family	ATP-binding; Actin-binding; Calmodulin-binding; Cell junction; Complete proteome; Cytoplasm; Cytoplasmic vesicle; Cytoskeleton; Disease mutation; Lipid-binding; Motor protein; Myosin; Nucleotide-binding; Phosphoprotein; Polymorphism; Reference proteome; SH3 domain
MYO6	no	ENSG00000196586	Q9UM54	MYO6_HUMAN	Unconventional myosin-VI (Unconventional myosin-6)	TRAFAC class myosin-kinesin ATPase superfamily, Myosin family	ATP-binding; Actin-binding; Alternative splicing; Calmodulin-binding; Cardiomyopathy; Cell membrane; Cell projection; Coated pit; Complete proteome; Cytoplasm; Cytoplasmic vesicle; Deafness; Disease mutation; Endocytosis; Golgi apparatus; Hearing; Membrane; Motor protein; Myosin; Non-syndromic deafness; Nucleotide-binding; Nucleus; Phosphoprotein; Protein transport; Reference proteome; Transport
MYOF	no	ENSG00000138119	Q9NZM1	MYOF_HUMAN	Myoferlin (Fer-1-like protein 3)	Ferlin family	3D-structure; Acetylation; Alternative splicing; Cell membrane; Complete proteome; Cytoplasmic vesicle; Membrane; Nucleus; Phosphoprotein; Polymorphism; Reference proteome; Repeat; Signal-anchor; Transmembrane; Transmembrane helix
NAV1	no	ENSG00000134369	Q8NEY1	NAV1_HUMAN	Neuron navigator 1 (Pore membrane and/or filament-interacting-like protein 3) (Steerin-1) (Unc-53 homolog 1) (unc53H1)	Nav/unc-53 family	Acetylation; Alternative splicing; Coiled coil; Complete proteome; Cytoplasm; Cytoskeleton; Developmental protein; Differentiation; Microtubule; Neurogenesis; Phosphoprotein; Polymorphism; Reference proteome
NDUFA8	no	ENSG00000119421	P51970	NDUA8_HUMAN	NADH dehydrogenase [ubiquinone] 1 alpha subcomplex subunit 8 (Complex I-19kD) (CI-19kD) (Complex I-PGIV) (CI-PGIV) (NADH-ubiquinone oxidoreductase 19 kDa subunit)	Complex I NDUFA8 subunit family	Complete proteome; Direct protein sequencing; Disulfide bond; Electron transport; Membrane; Mitochondrion; Mitochondrion inner membrane; Polymorphism; Reference proteome; Repeat; Respiratory chain; Transport
NEDD9	no	ENSG00000111859	Q14511	CASL_HUMAN	Enhancer of filamentation 1 (hEF1) (CRK-associated substrate-related protein) (CAS-L) (CasL) (Cas scaffolding protein family member 2) (Neural precursor cell expressed developmentally down-regulated protein 9) (NEDD-9) (Renal carcinoma antigen NY-REN-12) (p105) [Cleaved into: Enhancer of filamentation 1 p55]	CAS family	3D-structure; Alternative splicing; Cell adhesion; Cell cycle; Cell division; Cell junction; Cell projection; Complete proteome; Cytoplasm; Cytoskeleton; Golgi apparatus; Growth regulation; Mitosis; Nucleus; Phosphoprotein; Polymorphism; Reference proteome; SH3 domain
NEO1	no	ENSG00000067141	Q92859	NEO1_HUMAN	Neogenin (Immunoglobulin superfamily DCC subclass member 2)	Immunoglobulin superfamily, DCC family	3D-structure; Alternative splicing; Cell adhesion; Cell membrane; Complete proteome; Disulfide bond; Glycoprotein; Immunoglobulin domain; Membrane; Phosphoprotein; Polymorphism; Reference proteome; Repeat; Signal; Transmembrane; Transmembrane helix
NGRN	no	ENSG00000182768	Q9NPE2	NGRN_HUMAN	Neugrin (Mesenchymal stem cell protein DSC92) (Neurite outgrowth-associated protein) (Spinal cord-derived protein FI58G)	Neugrin family	Alternative splicing; Complete proteome; Developmental protein; Differentiation; Glycoprotein; Neurogenesis; Nucleus; Phosphoprotein; Polymorphism; Reference proteome; Secreted; Signal
NID2	no	ENSG00000087303	Q14112	NID2_HUMAN	Nidogen-2 (NID-2) (Osteonidogen)		Alternative splicing; Basement membrane; Calcium; Cell adhesion; Complete proteome; Direct protein sequencing; Disulfide bond; EGF-like domain; Extracellular matrix; Glycoprotein; Polymorphism; Reference proteome; Repeat; Secreted; Signal
NMT2	no	ENSG00000152465	O60551	NMT2_HUMAN	Glycylpeptide N-tetradecanoyltransferase 2 (EC 2.3.1.97) (Myristoyl-CoA:protein N-myristoyltransferase 2) (NMT 2) (Peptide N-myristoyltransferase 2) (Type II N-myristoyltransferase)	NMT family	3D-structure; Acyltransferase; Complete proteome; Cytoplasm; Membrane; Phosphoprotein; Reference proteome; Transferase
NNMT	no	ENSG00000166741	P40261	NNMT_HUMAN	Nicotinamide N-methyltransferase (EC 2.1.1.1)	Class I-like SAM-binding methyltransferase superfamily, NNMT/PNMT/TEMT family	3D-structure; Acetylation; Complete proteome; Cytoplasm; Direct protein sequencing; Methyltransferase; Reference proteome; S-adenosyl-L-methionine; Transferase
NPC1	no	ENSG00000141458	O15118	NPC1_HUMAN	Niemann-Pick C1 protein	Patched family	3D-structure; Alternative splicing; Cholesterol metabolism; Complete proteome; Disease mutation; Disulfide bond; Endosome; Glycoprotein; Host cell receptor for virus entry; Host-virus interaction; Lipid metabolism; Lysosome; Membrane; Niemann-Pick disease; Polymorphism; Receptor; Reference proteome; Signal; Steroid metabolism; Sterol metabolism; Transmembrane; Transmembrane helix
NPTN	no	ENSG00000156642	Q9Y639	NPTN_HUMAN	Neuroplastin (Stromal cell-derived receptor 1) (SDR-1)		Alternative splicing; Cell adhesion; Cell membrane; Complete proteome; Direct protein sequencing; Disulfide bond; Glycoprotein; Immunoglobulin domain; Membrane; Neurogenesis; Reference proteome; Repeat; Signal; Transmembrane; Transmembrane helix
NRP1	CD304	ENSG00000099250	O14786	NRP1_HUMAN	Neuropilin-1 (Vascular endothelial cell growth factor 165 receptor) (CD antigen CD304)	Neuropilin family	3D-structure; Alternative splicing; Angiogenesis; Calcium; Cell membrane; Complete proteome; Developmental protein; Differentiation; Direct protein sequencing; Disulfide bond; Glycoprotein; Heparan sulfate; Heparin-binding; Membrane; Metal-binding; Neurogenesis; Phosphoprotein; Polymorphism; Proteoglycan; Receptor; Reference proteome; Repeat; Secreted; Signal; Transmembrane; Transmembrane helix
NT5E	CD73	ENSG00000135318	P21589	5NTD_HUMAN	5'-nucleotidase (5'-NT) (EC 3.1.3.5) (Ecto-5'-nucleotidase) (CD antigen CD73)	5'-nucleotidase family	3D-structure; Alternative splicing; Cell membrane; Complete proteome; Direct protein sequencing; Disease mutation; Disulfide bond; GPI-anchor; Glycoprotein; Hydrolase; Lipoprotein; Membrane; Metal-binding; Nucleotide-binding; Polymorphism; Reference proteome; Signal; Zinc
NTAN1	no	ENSG00000157045	Q96AB6	NTAN1_HUMAN	Protein N-terminal asparagine amidohydrolase (EC 3.5.1.-) (Protein NH2-terminal asparagine amidohydrolase) (PNAA) (Protein NH2-terminal asparagine deamidase) (PNAD) (Protein N-terminal Asn amidase) (Protein N-terminal asparagine amidase) (Protein NTN-amidase)		Complete proteome; Cytoplasm; Hydrolase; Polymorphism; Reference proteome
NTM	no	ENSG00000182667	Q9P121	NTRI_HUMAN	Neurotrimin (hNT) (IgLON family member 2)	Immunoglobulin superfamily, IgLON family	Alternative splicing; Cell adhesion; Cell membrane; Complete proteome; Direct protein sequencing; Disulfide bond; GPI-anchor; Glycoprotein; Immunoglobulin domain; Lipoprotein; Membrane; Reference proteome; Repeat; Signal
NUPR1	no	ENSG00000176046	O60356	NUPR1_HUMAN	Nuclear protein 1 (Candidate of metastasis 1) (Nuclear transcriptional regulator protein 1) (Protein p8)	NUPR family	Activator; Alternative splicing; Complete proteome; DNA-binding; Nucleus; Phosphoprotein; Reference proteome; Transcription; Transcription regulation
NXN	no	ENSG00000167693	Q6DKJ4	NXN_HUMAN	Nucleoredoxin (EC 1.8.1.8)	Nucleoredoxin family	Acetylation; Alternative splicing; Complete proteome; Cytoplasm; Developmental protein; Differentiation; NAD; Nucleus; Oxidoreductase; Reference proteome; Wnt signaling pathway
OAT	no	ENSG00000065154	P04181	OAT_HUMAN	Ornithine aminotransferase, mitochondrial (EC 2.6.1.13) (Ornithine delta-aminotransferase) (Ornithine--oxo-acid aminotransferase) [Cleaved into: Ornithine aminotransferase, hepatic form; Ornithine aminotransferase, renal form]	Class-III pyridoxal-phosphate-dependent aminotransferase family	3D-structure; Acetylation; Alternative splicing; Aminotransferase; Complete proteome; Direct protein sequencing; Disease mutation; Mitochondrion; Polymorphism; Pyridoxal phosphate; Reference proteome; Transferase; Transit peptide
OLFML3	no	ENSG00000116774	Q9NRN5	OLFL3_HUMAN	Olfactomedin-like protein 3 (HNOEL-iso) (hOLF44)	OLFML3 family	Alternative splicing; Coiled coil; Complete proteome; Developmental protein; Disulfide bond; Glycoprotein; Reference proteome; Secreted; Signal
OPTN	no	ENSG00000123240	Q96CV9	OPTN_HUMAN	Optineurin (E3-14.7K-interacting protein) (FIP-2) (Huntingtin yeast partner L) (Huntingtin-interacting protein 7) (HIP-7) (Huntingtin-interacting protein L) (NEMO-related protein) (Optic neuropathy-inducing protein) (Transcription factor IIIA-interacting protein) (TFIIIA-IntP)		3D-structure; Alternative splicing; Amyotrophic lateral sclerosis; Autophagy; Coiled coil; Complete proteome; Cytoplasm; Cytoplasmic vesicle; Disease mutation; Endosome; Glaucoma; Golgi apparatus; Neurodegeneration; Phosphoprotein; Polymorphism; Reference proteome
OSMR	no	ENSG00000145623	Q99650	OSMR_HUMAN	Oncostatin-M-specific receptor subunit beta (Interleukin-31 receptor subunit beta) (IL-31 receptor subunit beta) (IL-31R subunit beta) (IL-31R-beta) (IL-31RB)	Type I cytokine receptor family, Type 2 subfamily	Alternative splicing; Amyloidosis; Complete proteome; Disease mutation; Disulfide bond; Glycoprotein; Membrane; Phosphoprotein; Polymorphism; Receptor; Reference proteome; Repeat; Signal; Transmembrane; Transmembrane helix
OSTM1	no	ENSG00000081087	Q86WC4	OSTM1_HUMAN	Osteopetrosis-associated transmembrane protein 1 (Chloride channel 7 beta subunit)		Complete proteome; Glycoprotein; Lysosome; Membrane; Osteopetrosis; Phosphoprotein; Polymorphism; Reference proteome; Signal; Transmembrane; Transmembrane helix
P4HA1	no	ENSG00000122884	P13674	P4HA1_HUMAN	Prolyl 4-hydroxylase subunit alpha-1 (4-PH alpha-1) (EC 1.14.11.2) (Procollagen-proline,2-oxoglutarate-4-dioxygenase subunit alpha-1)	P4HA family	3D-structure; Alternative splicing; Complete proteome; Dioxygenase; Endoplasmic reticulum; Glycoprotein; Iron; Metal-binding; Oxidoreductase; Reference proteome; Signal; TPR repeat; Vitamin C
P4HA2	no	ENSG00000072682	O15460	P4HA2_HUMAN	Prolyl 4-hydroxylase subunit alpha-2 (4-PH alpha-2) (EC 1.14.11.2) (Procollagen-proline,2-oxoglutarate-4-dioxygenase subunit alpha-2)	P4HA family	Alternative splicing; Complete proteome; Dioxygenase; Disease mutation; Endoplasmic reticulum; Glycoprotein; Iron; Metal-binding; Oxidoreductase; Reference proteome; Signal; TPR repeat; Vitamin C
P4HB	no	ENSG00000185624	P07237	PDIA1_HUMAN	Protein disulfide-isomerase (PDI) (EC 5.3.4.1) (Cellular thyroid hormone-binding protein) (Prolyl 4-hydroxylase subunit beta) (p55)	Protein disulfide isomerase family	3D-structure; Acetylation; Cell membrane; Chaperone; Complete proteome; Craniosynostosis; Direct protein sequencing; Disease mutation; Disulfide bond; Endoplasmic reticulum; Isomerase; Membrane; Osteogenesis imperfecta; Phosphoprotein; Redox-active center; Reference proteome; Repeat; Signal
PARVA	no	ENSG00000197702	Q9NVD7	PARVA_HUMAN	Alpha-parvin (Actopaxin) (CH-ILKBP) (Calponin-like integrin-linked kinase-binding protein) (Matrix-remodeling-associated protein 2)	Parvin family	3D-structure; Acetylation; Actin-binding; Alternative splicing; Angiogenesis; Cell adhesion; Cell junction; Cell membrane; Cell shape; Chemotaxis; Cilium biogenesis/degradation; Complete proteome; Cytoplasm; Cytoskeleton; Direct protein sequencing; Membrane; Phosphoprotein; Reference proteome; Repeat
PCDH18	no	ENSG00000189184	Q9HCL0	PCD18_HUMAN	Protocadherin-18		Alternative splicing; Calcium; Cell adhesion; Cell membrane; Complete proteome; Glycoprotein; Membrane; Reference proteome; Repeat; Signal; Transmembrane; Transmembrane helix
PCYOX1	no	ENSG00000116005	Q9UHG3	PCYOX_HUMAN	Prenylcysteine oxidase 1 (EC 1.8.3.5) (Prenylcysteine lyase)	Prenylcysteine oxidase family	Alternative splicing; Complete proteome; Direct protein sequencing; FAD; Flavoprotein; Glycoprotein; Isopeptide bond; Lysosome; Oxidoreductase; Polymorphism; Reference proteome; Signal; Ubl conjugation
PDGFRB	CD140b	ENSG00000113721	P09619	PGFRB_HUMAN	Platelet-derived growth factor receptor beta (PDGF-R-beta) (PDGFR-beta) (EC 2.7.10.1) (Beta platelet-derived growth factor receptor) (Beta-type platelet-derived growth factor receptor) (CD140 antigen-like family member B) (Platelet-derived growth factor receptor 1) (PDGFR-1) (CD antigen CD140b)	Protein kinase superfamily, Tyr protein kinase family, CSF-1/PDGF receptor subfamily	3D-structure; ATP-binding; Alternative splicing; Cell membrane; Chemotaxis; Chromosomal rearrangement; Complete proteome; Cytoplasmic vesicle; Developmental protein; Direct protein sequencing; Disease mutation; Disulfide bond; Glycoprotein; Immunoglobulin domain; Kinase; Lysosome; Membrane; Nucleotide-binding; Phosphoprotein; Polymorphism; Proto-oncogene; Receptor; Reference proteome; Repeat; Sig…
PDIA4	no	ENSG00000155660	P13667	PDIA4_HUMAN	Protein disulfide-isomerase A4 (EC 5.3.4.1) (Endoplasmic reticulum resident protein 70) (ER protein 70) (ERp70) (Endoplasmic reticulum resident protein 72) (ER protein 72) (ERp-72) (ERp72)	Protein disulfide isomerase family	3D-structure; Acetylation; Complete proteome; Direct protein sequencing; Disulfide bond; Endoplasmic reticulum; Isomerase; Polymorphism; Redox-active center; Reference proteome; Repeat; Signal
PDIA6	no	ENSG00000143870	Q15084	PDIA6_HUMAN	Protein disulfide-isomerase A6 (EC 5.3.4.1) (Endoplasmic reticulum protein 5) (ER protein 5) (ERp5) (Protein disulfide isomerase P5) (Thioredoxin domain-containing protein 7)	Protein disulfide isomerase family	3D-structure; Alternative splicing; Cell membrane; Chaperone; Complete proteome; Direct protein sequencing; Disulfide bond; Endoplasmic reticulum; Isomerase; Membrane; Phosphoprotein; Polymorphism; Redox-active center; Reference proteome; Repeat; Signal
PDLIM5	no	ENSG00000163110	Q96HC4	PDLI5_HUMAN	PDZ and LIM domain protein 5 (Enigma homolog) (Enigma-like PDZ and LIM domains protein)		3D-structure; Acetylation; Alternative splicing; Cell junction; Cell membrane; Complete proteome; Cytoplasm; Direct protein sequencing; LIM domain; Membrane; Metal-binding; Phosphoprotein; Polymorphism; Postsynaptic cell membrane; Reference proteome; Repeat; Synapse; Synaptosome; Zinc
PDLIM7	no	ENSG00000196923	Q9NR12	PDLI7_HUMAN	PDZ and LIM domain protein 7 (LIM mineralization protein) (LMP) (Protein enigma)		3D-structure; Alternative splicing; Complete proteome; Cytoplasm; Cytoskeleton; Developmental protein; Differentiation; Direct protein sequencing; LIM domain; Metal-binding; Osteogenesis; Phosphoprotein; Polymorphism; Reference proteome; Repeat; Zinc
PDZD11	no	ENSG00000120509	Q5EBL8	PDZ11_HUMAN	PDZ domain-containing protein 11 (ATPase-interacting PDZ protein) (Plasma membrane calcium ATPase-interacting single-PDZ protein) (PMCA-interacting single-PDZ protein)		Alternative splicing; Complete proteome; Cytoplasm; Polymorphism; Reference proteome; Secreted
PDZRN3	no	ENSG00000121440	Q9UPQ7	PZRN3_HUMAN	E3 ubiquitin-protein ligase PDZRN3 (EC 6.3.2.-) (Ligand of Numb protein X 3) (PDZ domain-containing RING finger protein 3) (Semaphorin cytoplasmic domain-associated protein 3) (Protein SEMACAP3)		3D-structure; Alternative splicing; Coiled coil; Complete proteome; Ligase; Metal-binding; Phosphoprotein; Polymorphism; Reference proteome; Repeat; Ubl conjugation; Ubl conjugation pathway; Zinc; Zinc-finger
PEA15	no	ENSG00000162734	Q15121	PEA15_HUMAN	Astrocytic phosphoprotein PEA-15 (15 kDa phosphoprotein enriched in astrocytes) (Phosphoprotein enriched in diabetes) (PED)		3D-structure; Alternative splicing; Apoptosis; Complete proteome; Cytoplasm; Direct protein sequencing; Phosphoprotein; Reference proteome; Sugar transport; Transport
PELO	no	ENSG00000152684	Q9BRX2	PELO_HUMAN	Protein pelota homolog (EC 3.1.-.-)	Eukaryotic release factor 1 family, Pelota subfamily	3D-structure; Cell cycle; Cell division; Complete proteome; Cytoplasm; Endonuclease; Hydrolase; Metal-binding; Nuclease; Nucleus; Phosphoprotein; Polymorphism; Reference proteome
PGM3	no	ENSG00000013375	O95394	AGM1_HUMAN	Phosphoacetylglucosamine mutase (PAGM) (EC 5.4.2.3) (Acetylglucosamine phosphomutase) (N-acetylglucosamine-phosphate mutase) (Phosphoglucomutase-3) (PGM 3)	Phosphohexose mutase family	Acetylation; Alternative splicing; Carbohydrate metabolism; Complete proteome; Disease mutation; Isomerase; Magnesium; Metal-binding; Phosphoprotein; Polymorphism; Reference proteome
PGRMC2	no	ENSG00000164040	O15173	PGRC2_HUMAN	Membrane-associated progesterone receptor component 2 (Progesterone membrane-binding protein) (Steroid receptor protein DG6)	Cytochrome b5 family, MAPR subfamily	Alternative splicing; Complete proteome; Lipid-binding; Membrane; Phosphoprotein; Receptor; Reference proteome; Steroid-binding; Transmembrane; Transmembrane helix
PHLDA1	no	ENSG00000139289	Q8WV24	PHLA1_HUMAN	Pleckstrin homology-like domain family A member 1 (Apoptosis-associated nuclear protein) (Proline- and glutamine-rich protein) (PQ-rich protein) (PQR protein) (Proline- and histidine-rich protein) (T-cell death-associated gene 51 protein)		Apoptosis; Complete proteome; Cytoplasm; Cytoplasmic vesicle; Nucleus; Reference proteome; Repeat
PHLDA3	no	ENSG00000174307	Q9Y5J5	PHLA3_HUMAN	Pleckstrin homology-like domain family A member 3 (TDAG51/Ipl homolog 1)	PHLDA3 family	Apoptosis; Complete proteome; Cytoplasm; Membrane; Polymorphism; Reference proteome; Tumor suppressor
PHLDB1	no	ENSG00000019144	Q86UU1	PHLB1_HUMAN	Pleckstrin homology-like domain family B member 1 (Protein LL5-alpha)		Alternative splicing; Coiled coil; Complete proteome; Phosphoprotein; Reference proteome
PKM	no	ENSG00000067225	P14618	KPYM_HUMAN	Pyruvate kinase PKM (EC 2.7.1.40) (Cytosolic thyroid hormone-binding protein) (CTHBP) (Opa-interacting protein 3) (OIP-3) (Pyruvate kinase 2/3) (Pyruvate kinase muscle isozyme) (Thyroid hormone-binding protein 1) (THBP1) (Tumor M2-PK) (p58)	Pyruvate kinase family	3D-structure; ATP-binding; Acetylation; Allosteric enzyme; Alternative splicing; Complete proteome; Cytoplasm; Direct protein sequencing; Glycolysis; Hydroxylation; Kinase; Magnesium; Metal-binding; Nucleotide-binding; Nucleus; Phosphoprotein; Polymorphism; Potassium; Pyruvate; Reference proteome; Transferase; Ubl conjugation
PLA2G15	no	ENSG00000103066	Q8NCC3	PAG15_HUMAN	Group XV phospholipase A2 (EC 2.3.1.-) (1-O-acylceramide synthase) (ACS) (LCAT-like lysophospholipase) (LLPL) (Lysophospholipase 3) (Lysosomal phospholipase A2) (LPLA2)	AB hydrolase superfamily, Lipase family	3D-structure; Acyltransferase; Alternative splicing; Complete proteome; Direct protein sequencing; Disulfide bond; Fatty acid metabolism; Glycoprotein; Hydrolase; Lipid degradation; Lipid metabolism; Lysosome; Membrane; Reference proteome; Secreted; Signal; Transferase
PLOD1	no	ENSG00000083444	Q02809	PLOD1_HUMAN	Procollagen-lysine,2-oxoglutarate 5-dioxygenase 1 (EC 1.14.11.4) (Lysyl hydroxylase 1) (LH1)		Alternative splicing; Complete proteome; Dioxygenase; Direct protein sequencing; Disease mutation; Ehlers-Danlos syndrome; Endoplasmic reticulum; Glycoprotein; Iron; Membrane; Metal-binding; Oxidoreductase; Polymorphism; Reference proteome; Signal; Vitamin C
PLOD2	no	ENSG00000152952	O00469	PLOD2_HUMAN	Procollagen-lysine,2-oxoglutarate 5-dioxygenase 2 (EC 1.14.11.4) (Lysyl hydroxylase 2) (LH2)		Alternative splicing; Complete proteome; Dioxygenase; Disease mutation; Endoplasmic reticulum; Glycoprotein; Iron; Membrane; Metal-binding; Osteogenesis imperfecta; Oxidoreductase; Phosphoprotein; Reference proteome; Signal; Vitamin C
PLOD3	no	ENSG00000106397	O60568	PLOD3_HUMAN	Procollagen-lysine,2-oxoglutarate 5-dioxygenase 3 (EC 1.14.11.4) (Lysyl hydroxylase 3) (LH3)		Complete proteome; Dioxygenase; Disease mutation; Endoplasmic reticulum; Glycoprotein; Iron; Membrane; Metal-binding; Oxidoreductase; Polymorphism; Reference proteome; Signal; Vitamin C
PLS3	no	ENSG00000102024	P13797	PLST_HUMAN	Plastin-3 (T-plastin)		3D-structure; Acetylation; Actin-binding; Alternative splicing; Calcium; Complete proteome; Cytoplasm; Direct protein sequencing; Disease mutation; Isopeptide bond; Metal-binding; Phosphoprotein; Polymorphism; Reference proteome; Repeat; Ubl conjugation
PLXNA1	no	ENSG00000114554	Q9UIW2	PLXA1_HUMAN	Plexin-A1 (Semaphorin receptor NOV)	Plexin family	Cell membrane; Coiled coil; Complete proteome; Disulfide bond; Glycoprotein; Membrane; Reference proteome; Repeat; Signal; Transmembrane; Transmembrane helix
PLXNB2	no	ENSG00000196576	O15031	PLXB2_HUMAN	Plexin-B2 (MM1)	Plexin family	3D-structure; Cell membrane; Complete proteome; Developmental protein; Disulfide bond; Glycoprotein; Membrane; Phosphoprotein; Polymorphism; Receptor; Reference proteome; Repeat; Signal; Transmembrane; Transmembrane helix
POSTN	no	ENSG00000133110	Q15063	POSTN_HUMAN	Periostin (PN) (Osteoblast-specific factor 2) (OSF-2)		Alternative splicing; Cell adhesion; Complete proteome; Disulfide bond; Extracellular matrix; Gamma-carboxyglutamic acid; Glycoprotein; Golgi apparatus; Heparin-binding; Polymorphism; Reference proteome; Repeat; Secreted; Signal
PPFIBP1	no	ENSG00000110841	Q86W92	LIPB1_HUMAN	Liprin-beta-1 (Protein tyrosine phosphatase receptor type f polypeptide-interacting protein-binding protein 1) (PTPRF-interacting protein-binding protein 1) (hSGT2)	Liprin family, Liprin-beta subfamily	Acetylation; Alternative splicing; Coiled coil; Complete proteome; Phosphoprotein; Polymorphism; Reference proteome; Repeat
PPP2CB	no	ENSG00000104695	P62714	PP2AB_HUMAN	Serine/threonine-protein phosphatase 2A catalytic subunit beta isoform (PP2A-beta) (EC 3.1.3.16)	PPP phosphatase family, PP-1 subfamily	Centromere; Chromosome; Complete proteome; Cytoplasm; Cytoskeleton; Direct protein sequencing; Hydrolase; Manganese; Metal-binding; Methylation; Nucleus; Phosphoprotein; Protein phosphatase; Reference proteome
PRKCDBP	no	ENSG00000170955	Q969G5	PRDBP_HUMAN	Protein kinase C delta-binding protein (Cavin-3) (Serum deprivation response factor-related gene product that binds to C-kinase) (hSRBC)	PTRF/SDPR family	Biological rhythms; Complete proteome; Cytoplasm; Phosphoprotein; Polymorphism; Reference proteome; Tumor suppressor
PRNP	CD230	ENSG00000171867	P04156	PRIO_HUMAN	Major prion protein (PrP) (ASCR) (PrP27-30) (PrP33-35C) (CD antigen CD230)	Prion family	3D-structure; Alternative initiation; Amyloid; Amyloidosis; Cell cycle; Cell membrane; Complete proteome; Copper; Cytoplasm; Direct protein sequencing; Disease mutation; Disulfide bond; GPI-anchor; Glycoprotein; Golgi apparatus; Growth arrest; Lipoprotein; Membrane; Metal-binding; Nucleus; Polymorphism; Prion; Reference proteome; Repeat; Signal; Ubl conjugation; Zinc
PRR16	no	ENSG00000184838	Q569H4	LARGN_HUMAN	Protein Largen (Mesenchymal stem cell protein DSC54) (Proline-rich protein 16)		Alternative splicing; Coiled coil; Complete proteome; Polymorphism; Reference proteome
PSAT1	no	ENSG00000135069	Q9Y617	SERC_HUMAN	Phosphoserine aminotransferase (EC 2.6.1.52) (Phosphohydroxythreonine aminotransferase) (PSAT)	Class-V pyridoxal-phosphate-dependent aminotransferase family, SerC subfamily	3D-structure; Acetylation; Alternative splicing; Amino-acid biosynthesis; Aminotransferase; Complete proteome; Disease mutation; Polymorphism; Pyridoxal phosphate; Reference proteome; Serine biosynthesis; Transferase
PSMB5	no	ENSG00000100804	P28074	PSB5_HUMAN	Proteasome subunit beta type-5 (EC 3.4.25.1) (Macropain epsilon chain) (Multicatalytic endopeptidase complex epsilon chain) (Proteasome chain 6) (Proteasome epsilon chain) (Proteasome subunit MB1) (Proteasome subunit X)	Peptidase T1B family	3D-structure; Alternative splicing; Complete proteome; Cytoplasm; Direct protein sequencing; Host-virus interaction; Hydrolase; Nucleus; Polymorphism; Protease; Proteasome; Reference proteome; Threonine protease; Zymogen
PTGR1	no	ENSG00000106853	Q14914	PTGR1_HUMAN	Prostaglandin reductase 1 (PRG-1) (EC 1.3.1.-) (15-oxoprostaglandin 13-reductase) (EC 1.3.1.48) (NADP-dependent leukotriene B4 12-hydroxydehydrogenase) (EC 1.3.1.74)	NADP-dependent oxidoreductase L4BD family	3D-structure; Acetylation; Alternative splicing; Complete proteome; Cytoplasm; NADP; Oxidoreductase; Phosphoprotein; Polymorphism; Reference proteome
PTPLAD1	no	ENSG00000074696	Q9P035	HACD3_HUMAN	Very-long-chain (3R)-3-hydroxyacyl-CoA dehydratase 3 (EC 4.2.1.134) (3-hydroxyacyl-CoA dehydratase 3) (HACD3) (Butyrate-induced protein 1) (B-ind1) (hB-ind1) (Protein-tyrosine phosphatase-like A domain-containing protein 1)	Very long-chain fatty acids dehydratase HACD family	Acetylation; Alternative splicing; Coiled coil; Complete proteome; Endoplasmic reticulum; Fatty acid biosynthesis; Fatty acid metabolism; Lipid biosynthesis; Lipid metabolism; Lyase; Membrane; Phosphoprotein; Polymorphism; Reference proteome; Transmembrane; Transmembrane helix
PTPN21	no	ENSG00000070778	Q16825	PTN21_HUMAN	Tyrosine-protein phosphatase non-receptor type 21 (EC 3.1.3.48) (Protein-tyrosine phosphatase D1)	Protein-tyrosine phosphatase family, Non-receptor class subfamily	Complete proteome; Cytoplasm; Cytoskeleton; Hydrolase; Phosphoprotein; Polymorphism; Protein phosphatase; Reference proteome
PTPRK	no	ENSG00000152894	Q15262	PTPRK_HUMAN	Receptor-type tyrosine-protein phosphatase kappa (Protein-tyrosine phosphatase kappa) (R-PTP-kappa) (EC 3.1.3.48)	Protein-tyrosine phosphatase family, Receptor class 2B subfamily	3D-structure; Alternative splicing; Cell junction; Cell membrane; Complete proteome; Disulfide bond; Glycoprotein; Hydrolase; Immunoglobulin domain; Membrane; Phosphoprotein; Protein phosphatase; Receptor; Reference proteome; Repeat; Signal; Transmembrane; Transmembrane helix
PTPRM	no	ENSG00000173482	P28827	PTPRM_HUMAN	Receptor-type tyrosine-protein phosphatase mu (Protein-tyrosine phosphatase mu) (R-PTP-mu) (EC 3.1.3.48)	Protein-tyrosine phosphatase family, Receptor class 2B subfamily	3D-structure; Alternative splicing; Cell adhesion; Complete proteome; Disulfide bond; Glycoprotein; Hydrolase; Immunoglobulin domain; Membrane; Phosphoprotein; Polymorphism; Protein phosphatase; Receptor; Reference proteome; Repeat; Signal; Transmembrane; Transmembrane helix
PTRF	no	ENSG00000177469	Q6NZI2	PTRF_HUMAN	Polymerase I and transcript release factor (Cavin-1)	PTRF/SDPR family	Acetylation; Alternative splicing; Cell membrane; Coiled coil; Complete proteome; Congenital generalized lipodystrophy; Cytoplasm; Diabetes mellitus; Direct protein sequencing; Endoplasmic reticulum; Isopeptide bond; Membrane; Microsome; Mitochondrion; Nucleus; Phosphoprotein; Polymorphism; RNA-binding; Reference proteome; Transcription; Transcription regulation; Transcription termination; Ubl co…
PTS	no	ENSG00000150787	Q03393	PTPS_HUMAN	6-pyruvoyl tetrahydrobiopterin synthase (PTP synthase) (PTPS) (EC 4.2.3.12)	PTPS family	3D-structure; Complete proteome; Disease mutation; Lyase; Metal-binding; Phenylketonuria; Phosphoprotein; Reference proteome; Tetrahydrobiopterin biosynthesis; Zinc
PTTG1IP	no	ENSG00000183255	P53801	PTTG_HUMAN	Pituitary tumor-transforming gene 1 protein-interacting protein (Pituitary tumor-transforming gene protein-binding factor) (PBF) (PTTG-binding factor)		Coiled coil; Complete proteome; Cytoplasm; Glycoprotein; Membrane; Nucleus; Phosphoprotein; Reference proteome; Signal; Transmembrane; Transmembrane helix
PXDC1	no	ENSG00000168994	Q5TGL8	PXDC1_HUMAN	PX domain-containing protein 1		Complete proteome; Polymorphism; Reference proteome
PXDN	no	ENSG00000130508	Q92626	PXDN_HUMAN	Peroxidasin homolog (EC 1.11.1.7) (Melanoma-associated antigen MG50) (Vascular peroxidase 1) (p53-responsive gene 2 protein)	Peroxidase family, XPO subfamily	Alternative splicing; Calcium; Complete proteome; Disease mutation; Disulfide bond; Extracellular matrix; Glycoprotein; Heme; Hydrogen peroxide; Immunoglobulin domain; Iron; Leucine-rich repeat; Metal-binding; Oxidoreductase; Peroxidase; Phosphoprotein; Polymorphism; Reference proteome; Repeat; Secreted; Signal
PYCR1	no	ENSG00000183010	P32322	P5CR1_HUMAN	Pyrroline-5-carboxylate reductase 1, mitochondrial (P5C reductase 1) (P5CR 1) (EC 1.5.1.2)	Pyrroline-5-carboxylate reductase family	3D-structure; Acetylation; Alternative splicing; Amino-acid biosynthesis; Complete proteome; Direct protein sequencing; Disease mutation; Mitochondrion; NADP; Oxidoreductase; Polymorphism; Proline biosynthesis; Reference proteome; Stress response
QSOX1	no	ENSG00000116260	O00391	QSOX1_HUMAN	Sulfhydryl oxidase 1 (hQSOX) (EC 1.8.3.2) (Quiescin Q6)	Quiescin-sulfhydryl oxidase (QSOX) family	3D-structure; Alternative splicing; Complete proteome; Disulfide bond; FAD; Flavoprotein; Glycoprotein; Golgi apparatus; Membrane; Oxidoreductase; Phosphoprotein; Polymorphism; Reference proteome; Secreted; Signal; Transmembrane; Transmembrane helix
RAB2A	no	ENSG00000104388	P61019	RAB2A_HUMAN	Ras-related protein Rab-2A	Small GTPase superfamily, Rab family	3D-structure; Acetylation; Alternative splicing; Complete proteome; ER-Golgi transport; Endoplasmic reticulum; GTP-binding; Golgi apparatus; Lipoprotein; Membrane; Nucleotide-binding; Prenylation; Protein transport; Reference proteome; Transport
RAB31	no	ENSG00000168461	Q13636	RAB31_HUMAN	Ras-related protein Rab-31 (Ras-related protein Rab-22B)	Small GTPase superfamily, Rab family	3D-structure; Complete proteome; Cytoplasmic vesicle; Endosome; GTP-binding; Golgi apparatus; Lipoprotein; Membrane; Nucleotide-binding; Phosphoprotein; Prenylation; Reference proteome
RAB32	no	ENSG00000118508	Q13637	RAB32_HUMAN	Ras-related protein Rab-32	Small GTPase superfamily, Rab family	3D-structure; Acetylation; Complete proteome; Cytoplasmic vesicle; Direct protein sequencing; GTP-binding; Lipoprotein; Membrane; Mitochondrion; Mitochondrion outer membrane; Nucleotide-binding; Prenylation; Reference proteome
RBFOX2	no	ENSG00000100320	O43251	RFOX2_HUMAN	RNA binding protein fox-1 homolog 2 (Fox-1 homolog B) (Hexaribonucleotide-binding protein 2) (RNA-binding motif protein 9) (RNA-binding protein 9) (Repressor of tamoxifen transcriptional activity)		3D-structure; Alternative splicing; Complete proteome; Cytoplasm; Nucleus; Phosphoprotein; RNA-binding; Reference proteome; mRNA processing; mRNA splicing
RBMS2	no	ENSG00000076067	Q15434	RBMS2_HUMAN	RNA-binding motif, single-stranded-interacting protein 2 (Suppressor of CDC2 with RNA-binding motif 3)		3D-structure; Acetylation; Complete proteome; Nucleus; Phosphoprotein; RNA-binding; Reference proteome; Repeat
RCN1	no	ENSG00000049449	Q15293	RCN1_HUMAN	Reticulocalbin-1	CREC family	Alternative splicing; Calcium; Complete proteome; Endoplasmic reticulum; Glycoprotein; Metal-binding; Phosphoprotein; Polymorphism; Reference proteome; Repeat; Signal
RCN2	no	ENSG00000117906	Q14257	RCN2_HUMAN	Reticulocalbin-2 (Calcium-binding protein ERC-55) (E6-binding protein) (E6BP)	CREC family	Alternative splicing; Calcium; Complete proteome; Direct protein sequencing; Endoplasmic reticulum; Metal-binding; Reference proteome; Repeat; Signal
RCN3	no	ENSG00000142552	Q96D15	RCN3_HUMAN	Reticulocalbin-3 (EF-hand calcium-binding protein RLP49)	CREC family	Calcium; Complete proteome; Endoplasmic reticulum; Glycoprotein; Metal-binding; Polymorphism; Reference proteome; Repeat; Signal
RECK	no	ENSG00000122707	O95980	RECK_HUMAN	Reversion-inducing cysteine-rich protein with Kazal motifs (hRECK) (Suppressor of tumorigenicity 15 protein)		Cell membrane; Complete proteome; Disulfide bond; GPI-anchor; Glycoprotein; Lipoprotein; Membrane; Polymorphism; Protease inhibitor; Reference proteome; Repeat; Serine protease inhibitor; Signal; Tumor suppressor
REEP3	no	ENSG00000165476	Q6NUK4	REEP3_HUMAN	Receptor expression-enhancing protein 3	DP1 family	Alternative splicing; Cell cycle; Cell division; Complete proteome; Endoplasmic reticulum; Membrane; Microtubule; Mitosis; Phosphoprotein; Polymorphism; Reference proteome; Transmembrane; Transmembrane helix
REXO2	no	ENSG00000076043	Q9Y3B8	ORN_HUMAN	Oligoribonuclease, mitochondrial (EC 3.1.-.-) (RNA exonuclease 2 homolog) (Small fragment nuclease)	Oligoribonuclease family	Acetylation; Alternative initiation; Complete proteome; Cytoplasm; Exonuclease; Hydrolase; Manganese; Mitochondrion; Nuclease; Nucleus; Phosphoprotein; Reference proteome; Transit peptide
RGL1	no	ENSG00000143344	Q9NZL6	RGL1_HUMAN	Ral guanine nucleotide dissociation stimulator-like 1 (RalGDS-like 1)		Alternative splicing; Complete proteome; Guanine-nucleotide releasing factor; Phosphoprotein; Polymorphism; Reference proteome
RHOC	no	ENSG00000155366	P08134	RHOC_HUMAN	Rho-related GTP-binding protein RhoC (Rho cDNA clone 9) (h9)	Small GTPase superfamily, Rho family	3D-structure; ADP-ribosylation; Cell membrane; Complete proteome; GTP-binding; Glycoprotein; Lipoprotein; Membrane; Methylation; Nucleotide-binding; Polymorphism; Prenylation; Reference proteome
RILPL1	no	ENSG00000188026	Q5EBL4	RIPL1_HUMAN	RILP-like protein 1 (Rab-interacting lysosomal-like protein 1)	RILPL family	Alternative splicing; Cell projection; Cilium; Coiled coil; Complete proteome; Cytoplasm; Cytoskeleton; Phosphoprotein; Protein transport; Reference proteome; S-nitrosylation; Transport
RNASE4	no	ENSG00000181784	P34096	RNAS4_HUMAN	Ribonuclease 4	Pancreatic ribonuclease family	3D-structure; Complete proteome; Direct protein sequencing; Disulfide bond; Endonuclease; Hydrolase; Nuclease; Polymorphism; Pyrrolidone carboxylic acid; Reference proteome; Secreted; Signal
RND3	no	ENSG00000115963	P61587	RND3_HUMAN	Rho-related GTP-binding protein RhoE (Protein MemB) (Rho family GTPase 3) (Rho-related GTP-binding protein Rho8) (Rnd3)	Small GTPase superfamily, Rho family	3D-structure; Complete proteome; GTP-binding; Golgi apparatus; Lipoprotein; Membrane; Methylation; Nucleotide-binding; Prenylation; Reference proteome
RNF170	no	ENSG00000120925	Q96K19	RN170_HUMAN	E3 ubiquitin-protein ligase RNF170 (EC 6.3.2.-) (Putative LAG1-interacting protein) (RING finger protein 170)		Alternative splicing; Complete proteome; Disease mutation; Endoplasmic reticulum; Ligase; Membrane; Metal-binding; Reference proteome; Transmembrane; Transmembrane helix; Ubl conjugation pathway; Zinc; Zinc-finger
RNH1	no	ENSG00000023191	P13489	RINI_HUMAN	Ribonuclease inhibitor (Placental ribonuclease inhibitor) (Placental RNase inhibitor) (Ribonuclease/angiogenin inhibitor 1) (RAI)		3D-structure; Acetylation; Complete proteome; Cytoplasm; Direct protein sequencing; Leucine-rich repeat; Phosphoprotein; Polymorphism; Reference proteome; Repeat
RPS27L	no	ENSG00000185088	Q71UM5	RS27L_HUMAN	40S ribosomal protein S27-like	Ribosomal protein S27e family	Complete proteome; Metal-binding; Reference proteome; Ribonucleoprotein; Ribosomal protein; Zinc; Zinc-finger
RPS6KA2	no	ENSG00000071242	Q15349	KS6A2_HUMAN	Ribosomal protein S6 kinase alpha-2 (S6K-alpha-2) (EC 2.7.11.1) (90 kDa ribosomal protein S6 kinase 2) (p90-RSK 2) (p90RSK2) (MAP kinase-activated protein kinase 1c) (MAPK-activated protein kinase 1c) (MAPKAP kinase 1c) (MAPKAPK-1c) (Ribosomal S6 kinase 3) (RSK-3) (pp90RSK3)	Protein kinase superfamily, AGC Ser/Thr protein kinase family, S6 kinase subfamily	ATP-binding; Alternative splicing; Complete proteome; Cytoplasm; Isopeptide bond; Kinase; Magnesium; Metal-binding; Nucleotide-binding; Nucleus; Phosphoprotein; Polymorphism; Reference proteome; Repeat; Serine/threonine-protein kinase; Transferase; Tumor suppressor; Ubl conjugation
RRAGC	no	ENSG00000116954	Q9HB90	RRAGC_HUMAN	Ras-related GTP-binding protein C (Rag C) (RagC) (GTPase-interacting protein 2) (TIB929)	GTR/RAG GTP-binding protein family	3D-structure; Acetylation; Complete proteome; Cytoplasm; GTP-binding; Lysosome; Nucleotide-binding; Nucleus; Phosphoprotein; Reference proteome
RRAS	no	ENSG00000126458	P10301	RRAS_HUMAN	Ras-related protein R-Ras (p23)	Small GTPase superfamily, Ras family	3D-structure; Cell membrane; Complete proteome; Direct protein sequencing; GTP-binding; Lipoprotein; Membrane; Methylation; Nucleotide-binding; Prenylation; Reference proteome
RRAS2	no	ENSG00000133818	P62070	RRAS2_HUMAN	Ras-related protein R-Ras2 (Ras-like protein TC21) (Teratocarcinoma oncogene)	Small GTPase superfamily, Ras family	3D-structure; Acetylation; Alternative splicing; Cell membrane; Complete proteome; Disease mutation; GTP-binding; Lipoprotein; Membrane; Methylation; Nucleotide-binding; Palmitate; Phosphoprotein; Prenylation; Proto-oncogene; Reference proteome
RRBP1	no	ENSG00000125844	Q9P2E9	RRBP1_HUMAN	Ribosome-binding protein 1 (180 kDa ribosome receptor homolog) (RRp) (ES/130-related protein) (Ribosome receptor protein)		Acetylation; Alternative splicing; Complete proteome; Endoplasmic reticulum; Membrane; Phosphoprotein; Polymorphism; Protein transport; Reference proteome; Repeat; Translocation; Transmembrane; Transmembrane helix; Transport
RWDD2A	no	ENSG00000013392	Q9UIY3	RWD2A_HUMAN	RWD domain-containing protein 2A		3D-structure; Alternative splicing; Complete proteome; Reference proteome
S100A11	no	ENSG00000163191	P31949	S10AB_HUMAN	Protein S100-A11 (Calgizzarin) (Metastatic lymph node gene 70 protein) (MLN 70) (Protein S100-C) (S100 calcium-binding protein A11) [Cleaved into: Protein S100-A11, N-terminally processed]	S-100 family	3D-structure; Acetylation; Calcium; Complete proteome; Cytoplasm; Direct protein sequencing; Disulfide bond; Metal-binding; Nucleus; Phosphoprotein; Reference proteome; Repeat
SAR1B	no	ENSG00000152700	Q9Y6B6	SAR1B_HUMAN	GTP-binding protein SAR1b (GTP-binding protein B) (GTBPB)	Small GTPase superfamily, SAR1 family	Complete proteome; Disease mutation; ER-Golgi transport; Endoplasmic reticulum; GTP-binding; Golgi apparatus; Magnesium; Membrane; Metal-binding; Nucleotide-binding; Phosphoprotein; Protein transport; Reference proteome; Transport
SARS	no	ENSG00000031698	P49591	SYSC_HUMAN	Serine--tRNA ligase, cytoplasmic (EC 6.1.1.11) (Seryl-tRNA synthetase) (SerRS) (Seryl-tRNA(Ser/Sec) synthetase)	Class-II aminoacyl-tRNA synthetase family, Type-1 seryl-tRNA synthetase subfamily	3D-structure; ATP-binding; Acetylation; Aminoacyl-tRNA synthetase; Complete proteome; Cytoplasm; Ligase; Nucleotide-binding; Phosphoprotein; Protein biosynthesis; Reference proteome
SCARB2	CD36	ENSG00000138760	Q14108	SCRB2_HUMAN	Lysosome membrane protein 2 (85 kDa lysosomal membrane sialoglycoprotein) (LGP85) (CD36 antigen-like 2) (Lysosome membrane protein II) (LIMP II) (Scavenger receptor class B member 2) (CD antigen CD36)	CD36 family	3D-structure; Alternative splicing; Complete proteome; Disease mutation; Disulfide bond; Epilepsy; Glycoprotein; Host cell receptor for virus entry; Host-virus interaction; Lysosome; Membrane; Polymorphism; Receptor; Reference proteome; Transmembrane; Transmembrane helix
SCPEP1	no	ENSG00000121064	Q9HB40	RISC_HUMAN	Retinoid-inducible serine carboxypeptidase (EC 3.4.16.-) (Serine carboxypeptidase 1)	Peptidase S10 family	Alternative splicing; Carboxypeptidase; Complete proteome; Direct protein sequencing; Glycoprotein; Hydrolase; Polymorphism; Protease; Reference proteome; Secreted; Signal
SDC3	no	ENSG00000162512	O75056	SDC3_HUMAN	Syndecan-3 (SYND3)	Syndecan proteoglycan family	Complete proteome; Glycoprotein; Heparan sulfate; Membrane; Phosphoprotein; Polymorphism; Proteoglycan; Reference proteome; Transmembrane; Transmembrane helix
SDC4	no	ENSG00000124145	P31431	SDC4_HUMAN	Syndecan-4 (SYND4) (Amphiglycan) (Ryudocan core protein)	Syndecan proteoglycan family	3D-structure; Alternative splicing; Complete proteome; Glycoprotein; Heparan sulfate; Membrane; Polymorphism; Proteoglycan; Reference proteome; Secreted; Signal; Transmembrane; Transmembrane helix
SDHB	no	ENSG00000117118	P21912	SDHB_HUMAN	Succinate dehydrogenase [ubiquinone] iron-sulfur subunit, mitochondrial (EC 1.3.5.1) (Iron-sulfur subunit of complex II) (Ip)	Succinate dehydrogenase/fumarate reductase iron-sulfur protein family	2Fe-2S; 3Fe-4S; 4Fe-4S; Acetylation; Complete proteome; Disease mutation; Electron transport; Iron; Iron-sulfur; Membrane; Metal-binding; Mitochondrion; Mitochondrion inner membrane; Oxidoreductase; Polymorphism; Reference proteome; Transit peptide; Transport; Tricarboxylic acid cycle
SEC23A	no	ENSG00000100934	Q15436	SC23A_HUMAN	Protein transport protein Sec23A (SEC23-related protein A)	SEC23/SEC24 family, SEC23 subfamily	3D-structure; Acetylation; Alternative splicing; Complete proteome; Disease mutation; ER-Golgi transport; Endoplasmic reticulum; Golgi apparatus; Membrane; Phosphoprotein; Polymorphism; Protein transport; Reference proteome; Transport
SEC24A	no	ENSG00000113615	O95486	SC24A_HUMAN	Protein transport protein Sec24A (SEC24-related protein A)	SEC23/SEC24 family, SEC24 subfamily	3D-structure; Alternative splicing; Complete proteome; Cytoplasm; ER-Golgi transport; Endoplasmic reticulum; Golgi apparatus; Membrane; Polymorphism; Protein transport; Reference proteome; Transport
SEC31A	no	ENSG00000138674	O94979	SC31A_HUMAN	Protein transport protein Sec31A (ABP125) (ABP130) (SEC31-like protein 1) (SEC31-related protein A) (Web1-like protein)	WD repeat SEC31 family	3D-structure; Alternative splicing; Chromosomal rearrangement; Complete proteome; Cytoplasm; Cytoplasmic vesicle; ER-Golgi transport; Endoplasmic reticulum; Isopeptide bond; Membrane; Phosphoprotein; Polymorphism; Protein transport; Proto-oncogene; Reference proteome; Repeat; Transport; Ubl conjugation; WD repeat
SEC61A1	no	ENSG00000058262	P61619	S61A1_HUMAN	Protein transport protein Sec61 subunit alpha isoform 1 (Sec61 alpha-1)	SecY/SEC61-alpha family	Alternative splicing; Complete proteome; Endoplasmic reticulum; Membrane; Protein transport; Reference proteome; Translocation; Transmembrane; Transmembrane helix; Transport
SEL1L	no	ENSG00000071537	Q9UBV2	SE1L1_HUMAN	Protein sel-1 homolog 1 (Suppressor of lin-12-like protein 1) (Sel-1L)	Sel-1 family	Alternative splicing; Complete proteome; Disulfide bond; Endoplasmic reticulum; Glycoprotein; Membrane; Notch signaling pathway; Phosphoprotein; Polymorphism; Reference proteome; Repeat; Signal; Transmembrane; Transmembrane helix
SEMA3C	no	ENSG00000075223	Q99985	SEM3C_HUMAN	Semaphorin-3C (Semaphorin-E) (Sema E)	Semaphorin family	Alternative splicing; Complete proteome; Developmental protein; Differentiation; Disulfide bond; Glycoprotein; Immunoglobulin domain; Neurogenesis; Polymorphism; Reference proteome; Secreted; Signal
SERPINE1	no	ENSG00000106366	P05121	PAI1_HUMAN	Plasminogen activator inhibitor 1 (PAI) (PAI-1) (Endothelial plasminogen activator inhibitor) (Serpin E1)	Serpin family	3D-structure; Alternative splicing; Complete proteome; Direct protein sequencing; Glycoprotein; Polymorphism; Protease inhibitor; Reference proteome; Secreted; Serine protease inhibitor; Signal
SERPINF1	no	ENSG00000132386	P36955	PEDF_HUMAN	Pigment epithelium-derived factor (PEDF) (Cell proliferation-inducing gene 35 protein) (EPC-1) (Serpin F1)	Serpin family	3D-structure; Complete proteome; Direct protein sequencing; Dwarfism; Glycoprotein; Osteogenesis imperfecta; Phosphoprotein; Polymorphism; Pyrrolidone carboxylic acid; Reference proteome; Secreted; Signal
SERPINH1	no	ENSG00000149257	P50454	SERPH_HUMAN	Serpin H1 (47 kDa heat shock protein) (Arsenic-transactivated protein 3) (AsTP3) (Cell proliferation-inducing gene 14 protein) (Collagen-binding protein) (Colligin) (Rheumatoid arthritis-related antigen RA-A47)	Serpin family	Acetylation; Chaperone; Complete proteome; Endoplasmic reticulum; Glycoprotein; Osteogenesis imperfecta; Polymorphism; Reference proteome; Signal; Stress response
SETD7	no	ENSG00000145391	Q8WTS6	SETD7_HUMAN	Histone-lysine N-methyltransferase SETD7 (EC 2.1.1.43) (Histone H3-K4 methyltransferase SETD7) (H3-K4-HMTase SETD7) (Lysine N-methyltransferase 7) (SET domain-containing protein 7) (SET7/9)	Class V-like SAM-binding methyltransferase superfamily, Histone-lysine methyltransferase family, SET7 subfamily	3D-structure; Activator; Chromatin regulator; Chromosome; Complete proteome; Direct protein sequencing; Methyltransferase; Nucleus; Reference proteome; Repeat; S-adenosyl-L-methionine; Transcription; Transcription regulation; Transferase
SFT2D1	no	ENSG00000198818	Q8WV19	SFT2A_HUMAN	Vesicle transport protein SFT2A (SFT2 domain-containing protein 1) (pRGR1)	SFT2 family	Complete proteome; Membrane; Phosphoprotein; Polymorphism; Protein transport; Reference proteome; Transmembrane; Transmembrane helix; Transport
SGCB	no	ENSG00000163069	Q16585	SGCB_HUMAN	Beta-sarcoglycan (Beta-SG) (43 kDa dystrophin-associated glycoprotein) (43DAG) (A3b)	Sarcoglycan beta/delta/gamma/zeta family	Alternative splicing; Cell membrane; Complete proteome; Cytoplasm; Cytoskeleton; Direct protein sequencing; Disease mutation; Disulfide bond; Glycoprotein; Limb-girdle muscular dystrophy; Membrane; Reference proteome; Signal-anchor; Transmembrane; Transmembrane helix
SH2D4A	no	ENSG00000104611	Q9H788	SH24A_HUMAN	SH2 domain-containing protein 4A (Protein SH(2)A) (Protein phosphatase 1 regulatory subunit 38)		Alternative splicing; Complete proteome; Cytoplasm; Phosphoprotein; Polymorphism; Reference proteome; SH2 domain
SH3PXD2A	no	ENSG00000107957	Q5TCZ1	SPD2A_HUMAN	SH3 and PX domain-containing protein 2A (Adapter protein TKS5) (Five SH3 domain-containing protein) (SH3 multiple domains protein 1) (Tyrosine kinase substrate with five SH3 domains)	SH3PXD2 family	3D-structure; Alternative splicing; Cell junction; Cell projection; Coiled coil; Complete proteome; Cytoplasm; Phosphoprotein; Polymorphism; Reference proteome; Repeat; SH3 domain
SH3PXD2B	no	ENSG00000174705	A1X283	SPD2B_HUMAN	SH3 and PX domain-containing protein 2B (Adapter protein HOFI) (Factor for adipocyte differentiation 49) (Tyrosine kinase substrate with four SH3 domains)	SH3PXD2 family	Cell junction; Cell projection; Complete proteome; Cytoplasm; Differentiation; Disease mutation; Phosphoprotein; Polymorphism; Reference proteome; Repeat; SH3 domain
SH3RF1	no	ENSG00000154447	Q7Z6J0	SH3R1_HUMAN	E3 ubiquitin-protein ligase SH3RF1 (EC 6.3.2.-) (Plenty of SH3s) (Protein POSH) (RING finger protein 142) (SH3 domain-containing RING finger protein 1) (SH3 multiple domains protein 2)	SH3RF family	Alternative splicing; Cell projection; Complete proteome; Cytoplasm; Golgi apparatus; Ligase; Metal-binding; Phosphoprotein; Polymorphism; Reference proteome; Repeat; SH3 domain; Ubl conjugation; Ubl conjugation pathway; Zinc; Zinc-finger
SHMT2	no	ENSG00000182199	P34897	GLYM_HUMAN	Serine hydroxymethyltransferase, mitochondrial (SHMT) (EC 2.1.2.1) (Glycine hydroxymethyltransferase) (Serine methylase)	SHMT family	3D-structure; Acetylation; Alternative splicing; Complete proteome; Cytoplasm; Membrane; Mitochondrion; Mitochondrion inner membrane; Mitochondrion nucleoid; Nucleus; One-carbon metabolism; Pyridoxal phosphate; Reference proteome; Transferase; Transit peptide
SLC16A4	no	ENSG00000168679	O15374	MOT5_HUMAN	Monocarboxylate transporter 5 (MCT 5) (Monocarboxylate transporter 4) (MCT 4) (Solute carrier family 16 member 4)	Major facilitator superfamily, Monocarboxylate porter (TC 2.A.1.13) family	Alternative splicing; Cell membrane; Complete proteome; Membrane; Polymorphism; Reference proteome; Symport; Transmembrane; Transmembrane helix; Transport
SLC1A1	no	ENSG00000106688	P43005	EAA3_HUMAN	Excitatory amino acid transporter 3 (Excitatory amino-acid carrier 1) (Neuronal and epithelial glutamate transporter) (Sodium-dependent glutamate/aspartate transporter 3) (Solute carrier family 1 member 1)	Sodium:dicarboxylate (SDF) symporter (TC 2.A.23) family, SLC1A1 subfamily	Cell membrane; Complete proteome; Disease mutation; Glycoprotein; Membrane; Phosphoprotein; Polymorphism; Reference proteome; Schizophrenia; Symport; Transmembrane; Transmembrane helix; Transport
SLC1A5	no	ENSG00000105281	Q15758	AAAT_HUMAN	Neutral amino acid transporter B(0) (ATB(0)) (Baboon M7 virus receptor) (RD114/simian type D retrovirus receptor) (Sodium-dependent neutral amino acid transporter type 2) (Solute carrier family 1 member 5)	Sodium:dicarboxylate (SDF) symporter (TC 2.A.23) family, SLC1A5 subfamily	Acetylation; Alternative initiation; Alternative splicing; Cell membrane; Complete proteome; Glycoprotein; Host cell receptor for virus entry; Membrane; Phosphoprotein; Polymorphism; Receptor; Reference proteome; Symport; Transmembrane; Transmembrane helix; Transport
SLC25A4	no	ENSG00000151729	P12235	ADT1_HUMAN	ADP/ATP translocase 1 (ADP,ATP carrier protein 1) (ADP,ATP carrier protein, heart/skeletal muscle isoform T1) (Adenine nucleotide translocator 1) (ANT 1) (Solute carrier family 25 member 4)	Mitochondrial carrier (TC 2.A.29) family	Acetylation; Cardiomyopathy; Complete proteome; Direct protein sequencing; Disease mutation; Host-virus interaction; Isopeptide bond; Membrane; Mitochondrion; Mitochondrion inner membrane; Progressive external ophthalmoplegia; Reference proteome; Repeat; S-nitrosylation; Transmembrane; Transmembrane helix; Transport; Ubl conjugation
SLC2A10	no	ENSG00000197496	O95528	GTR10_HUMAN	Solute carrier family 2, facilitated glucose transporter member 10 (Glucose transporter type 10) (GLUT-10)	Major facilitator superfamily, Sugar transporter (TC 2.A.1.1) family, Glucose transporter subfamily	Complete proteome; Cytoplasm; Disease mutation; Glycoprotein; Membrane; Polymorphism; Reference proteome; Sugar transport; Transmembrane; Transmembrane helix; Transport
SLC31A1	no	ENSG00000136868	O15431	COPT1_HUMAN	High affinity copper uptake protein 1 (Copper transporter 1) (hCTR1) (Solute carrier family 31 member 1)	Copper transporter (Ctr) (TC 1.A.56) family, SLC31A subfamily	3D-structure; Cell membrane; Complete proteome; Copper; Copper transport; Glycoprotein; Ion transport; Membrane; Polymorphism; Reference proteome; Transmembrane; Transmembrane helix; Transport
SLC35B2	no	ENSG00000157593	Q8TB61	S35B2_HUMAN	Adenosine 3'-phospho 5'-phosphosulfate transporter 1 (PAPS transporter 1) (Putative MAPK-activating protein PM15) (Putative NF-kappa-B-activating protein 48) (Solute carrier family 35 member B2)	Nucleotide-sugar transporter family, SLC35B subfamily	Alternative splicing; Complete proteome; Golgi apparatus; Membrane; Phosphoprotein; Polymorphism; Reference proteome; Transmembrane; Transmembrane helix; Transport
SLC35B3	no	ENSG00000124786	Q9H1N7	S35B3_HUMAN	Adenosine 3'-phospho 5'-phosphosulfate transporter 2 (3'-phosphoadenosine 5'-phosphosulfate transporter) (PAPS transporter 2) (Solute carrier family 35 member B3)	Nucleotide-sugar transporter family, SLC35B subfamily	Alternative splicing; Complete proteome; Glycoprotein; Golgi apparatus; Membrane; Reference proteome; Transmembrane; Transmembrane helix; Transport
SLC39A14	no	ENSG00000104635	Q15043	S39AE_HUMAN	Zinc transporter ZIP14 (LIV-1 subfamily of ZIP zinc transporter 4) (LZT-Hs4) (Solute carrier family 39 member 14) (Zrt- and Irt-like protein 14) (ZIP-14)	ZIP transporter (TC 2.A.5) family	Alternative splicing; Cell membrane; Cell projection; Complete proteome; Glycoprotein; Ion transport; Membrane; Polymorphism; Reference proteome; Signal; Transmembrane; Transmembrane helix; Transport; Zinc; Zinc transport
SLC39A7	no	ENSG00000112473	Q92504	S39A7_HUMAN	Zinc transporter SLC39A7 (Histidine-rich membrane protein Ke4) (Really interesting new gene 5 protein) (Solute carrier family 39 member 7) (Zrt-, Irt-like protein 7) (ZIP7)	ZIP transporter (TC 2.A.5) family, KE4/Catsup subfamily	Complete proteome; Endoplasmic reticulum; Golgi apparatus; Ion transport; Isopeptide bond; Membrane; Phosphoprotein; Polymorphism; Reference proteome; Transmembrane; Transmembrane helix; Transport; Ubl conjugation; Zinc; Zinc transport
SMARCA1	no	ENSG00000102038	P28370	SMCA1_HUMAN	Probable global transcription activator SNF2L1 (EC 3.6.4.-) (ATP-dependent helicase SMARCA1) (Nucleosome-remodeling factor subunit SNF2L) (SWI/SNF-related matrix-associated actin-dependent regulator of chromatin subfamily A member 1)	SNF2/RAD54 helicase family, ISWI subfamily	ATP-binding; Activator; Alternative splicing; Chromatin regulator; Complete proteome; Helicase; Hydrolase; Isopeptide bond; Nucleotide-binding; Nucleus; Phosphoprotein; Polymorphism; Reference proteome; Repeat; Transcription; Transcription regulation; Ubl conjugation
SMIM14	no	ENSG00000163683	Q96QK8	SIM14_HUMAN	Small integral membrane protein 14		Complete proteome; Endoplasmic reticulum; Membrane; Reference proteome; Transmembrane; Transmembrane helix
SMPD1	no	ENSG00000166311	P17405	ASM_HUMAN	Sphingomyelin phosphodiesterase (EC 3.1.4.12) (Acid sphingomyelinase) (aSMase)	Acid sphingomyelinase family	Alternative splicing; Complete proteome; Direct protein sequencing; Disease mutation; Disulfide bond; Glycoprotein; Glycosidase; Hydrolase; Lysosome; Neurodegeneration; Niemann-Pick disease; Reference proteome; Signal
SMPDL3A	no	ENSG00000172594	Q92484	ASM3A_HUMAN	Acid sphingomyelinase-like phosphodiesterase 3a (ASM-like phosphodiesterase 3a) (EC 3.1.4.-)	Acid sphingomyelinase family	3D-structure; Alternative splicing; Complete proteome; Glycoprotein; Glycosidase; Hydrolase; Polymorphism; Reference proteome; Secreted; Signal
SMURF2	no	ENSG00000108854	Q9HAU4	SMUF2_HUMAN	E3 ubiquitin-protein ligase SMURF2 (hSMURF2) (EC 6.3.2.-) (SMAD ubiquitination regulatory factor 2) (SMAD-specific E3 ubiquitin-protein ligase 2)		3D-structure; Cell membrane; Complete proteome; Cytoplasm; Ligase; Membrane; Nucleus; Reference proteome; Repeat; Ubl conjugation; Ubl conjugation pathway
SNAI2	TF	ENSG00000019549	O43623	SNAI2_HUMAN	Zinc finger protein SNAI2 (Neural crest transcription factor Slug) (Protein snail homolog 2)	Snail C2H2-type zinc-finger protein family	Complete proteome; Cytoplasm; DNA-binding; Deafness; Developmental protein; Metal-binding; Nucleus; Polymorphism; Reference proteome; Repeat; Repressor; Transcription; Transcription regulation; Waardenburg syndrome; Zinc; Zinc-finger
SNX7	no	ENSG00000162627	Q9UNH6	SNX7_HUMAN	Sorting nexin-7	Sorting nexin family	3D-structure; Alternative splicing; Complete proteome; Cytoplasmic vesicle; Lipid-binding; Membrane; Polymorphism; Protein transport; Reference proteome; Transport
SORT1	no	ENSG00000134243	Q99523	SORT_HUMAN	Sortilin (100 kDa NT receptor) (Glycoprotein 95) (Gp95) (Neurotensin receptor 3) (NT3) (NTR3)	VPS10-related sortilin family, SORT1 subfamily	3D-structure; Alternative splicing; Cell membrane; Cleavage on pair of basic residues; Complete proteome; Developmental protein; Differentiation; Direct protein sequencing; Disulfide bond; Endocytosis; Endoplasmic reticulum; Endosome; Glycoprotein; Golgi apparatus; Lysosome; Membrane; Nucleus; Osteogenesis; Phosphoprotein; Polymorphism; Receptor; Reference proteome; Repeat; Signal; Transmembrane;…
SPA17	no	ENSG00000064199	Q15506	SP17_HUMAN	Sperm surface protein Sp17 (Cancer/testis antigen 22) (CT22) (Sp17-1) (Sperm autoantigenic protein 17) (Sperm protein 17)		Complete proteome; Membrane; Reference proteome
SPARC	no	ENSG00000113140	P09486	SPRC_HUMAN	SPARC (Basement-membrane protein 40) (BM-40) (Osteonectin) (ON) (Secreted protein acidic and rich in cysteine)	SPARC family	3D-structure; Basement membrane; Calcium; Complete proteome; Copper; Direct protein sequencing; Disease mutation; Disulfide bond; Extracellular matrix; Glycoprotein; Metal-binding; Osteogenesis imperfecta; Polymorphism; Reference proteome; Secreted; Signal
SRPX	no	ENSG00000101955	P78539	SRPX_HUMAN	Sushi repeat-containing protein SRPX		Alternative splicing; Cell adhesion; Complete proteome; Disulfide bond; Polymorphism; Reference proteome; Repeat; Signal; Sushi
SRPX2	no	ENSG00000102359	O60687	SRPX2_HUMAN	Sushi repeat-containing protein SRPX2 (Sushi-repeat protein upregulated in leukemia)		Angiogenesis; Cell adhesion; Cell junction; Complete proteome; Cytoplasm; Disease mutation; Disulfide bond; Epilepsy; Glycoprotein; Mental retardation; Polymorphism; Proteoglycan; Reference proteome; Repeat; Secreted; Signal; Sushi; Synapse
SSR3	no	ENSG00000114850	Q9UNL2	SSRG_HUMAN	Translocon-associated protein subunit gamma (TRAP-gamma) (Signal sequence receptor subunit gamma) (SSR-gamma)	TRAP-gamma family	Alternative splicing; Complete proteome; Endoplasmic reticulum; Membrane; Phosphoprotein; Reference proteome; Transmembrane; Transmembrane helix
STK17A	no	ENSG00000164543	Q9UEE5	ST17A_HUMAN	Serine/threonine-protein kinase 17A (EC 2.7.11.1) (DAP kinase-related apoptosis-inducing protein kinase 1)	Protein kinase superfamily, CAMK Ser/Thr protein kinase family, DAP kinase subfamily	ATP-binding; Apoptosis; Complete proteome; Kinase; Nucleotide-binding; Nucleus; Phosphoprotein; Polymorphism; Reference proteome; Serine/threonine-protein kinase; Transferase
STS	no	ENSG00000101846	P08842	STS_HUMAN	Steryl-sulfatase (EC 3.1.6.2) (Arylsulfatase C) (ASC) (Steroid sulfatase) (Steryl-sulfate sulfohydrolase)	Sulfatase family	3D-structure; Calcium; Complete proteome; Direct protein sequencing; Disease mutation; Disulfide bond; Endoplasmic reticulum; Glycoprotein; Hydrolase; Ichthyosis; Lipid metabolism; Membrane; Metal-binding; Pregnancy; Reference proteome; Signal; Steroid metabolism; Transmembrane; Transmembrane helix
STT3A	no	ENSG00000134910	P46977	STT3A_HUMAN	Dolichyl-diphosphooligosaccharide--protein glycosyltransferase subunit STT3A (Oligosaccharyl transferase subunit STT3A) (STT3-A) (EC 2.4.99.18) (B5) (Integral membrane protein 1) (Transmembrane protein TMC)	STT3 family	Alternative splicing; Complete proteome; Congenital disorder of glycosylation; Disease mutation; Endoplasmic reticulum; Glycoprotein; Glycosyltransferase; Membrane; Reference proteome; Transferase; Transmembrane; Transmembrane helix
STX12	no	ENSG00000117758	Q86Y82	STX12_HUMAN	Syntaxin-12	Syntaxin family	3D-structure; Acetylation; Coiled coil; Complete proteome; Endosome; Golgi apparatus; Membrane; Phosphoprotein; Polymorphism; Protein transport; Reference proteome; Transmembrane; Transmembrane helix; Transport
STX2	no	ENSG00000111450	P32856	STX2_HUMAN	Syntaxin-2 (Epimorphin)	Syntaxin family	Alternative splicing; Coiled coil; Complete proteome; Membrane; Polymorphism; Reference proteome; Transmembrane; Transmembrane helix
SUCLG2	no	ENSG00000172340	Q96I99	SUCB2_HUMAN	Succinyl-CoA ligase [GDP-forming] subunit beta, mitochondrial (EC 6.2.1.4) (GTP-specific succinyl-CoA synthetase subunit beta) (Succinyl-CoA synthetase beta-G chain) (SCS-betaG)	Succinate/malate CoA ligase beta subunit family	Acetylation; Alternative splicing; Complete proteome; GTP-binding; Ligase; Mitochondrion; Nucleotide-binding; Phosphoprotein; Polymorphism; Reference proteome; Transit peptide; Tricarboxylic acid cycle
SURF4	no	ENSG00000148248	O15260	SURF4_HUMAN	Surfeit locus protein 4	SURF4 family	Alternative splicing; Complete proteome; Endoplasmic reticulum; Golgi apparatus; Membrane; Reference proteome; Transmembrane; Transmembrane helix
SYNC	no	ENSG00000162520	Q9H7C4	SYNCI_HUMAN	Syncoilin (Syncoilin intermediate filament 1) (Syncoilin-1)	Intermediate filament family	Alternative splicing; Coiled coil; Complete proteome; Cytoplasm; Intermediate filament; Phosphoprotein; Reference proteome
TAF13	no	ENSG00000197780	Q15543	TAF13_HUMAN	Transcription initiation factor TFIID subunit 13 (Transcription initiation factor TFIID 18 kDa subunit) (TAF(II)18) (TAFII-18) (TAFII18)	TAF13 family	3D-structure; Complete proteome; Nucleus; Reference proteome; Transcription; Transcription regulation
TAGLN	no	ENSG00000149591	Q01995	TAGL_HUMAN	Transgelin (22 kDa actin-binding protein) (Protein WS3-10) (Smooth muscle protein 22-alpha) (SM22-alpha)	Calponin family	Acetylation; Actin-binding; Complete proteome; Cytoplasm; Muscle protein; Phosphoprotein; Polymorphism; Reference proteome
TCEB1	no	ENSG00000154582	Q15369	ELOC_HUMAN	Transcription elongation factor B polypeptide 1 (Elongin 15 kDa subunit) (Elongin-C) (EloC) (RNA polymerase II transcription factor SIII subunit C) (SIII p15)	SKP1 family	3D-structure; Alternative splicing; Complete proteome; Host-virus interaction; Nucleus; Reference proteome; Transcription; Transcription regulation; Ubl conjugation pathway
TEAD3	TF	ENSG00000007866	Q99594	TEAD3_HUMAN	Transcriptional enhancer factor TEF-5 (DTEF-1) (TEA domain family member 3) (TEAD-3)		3D-structure; Acetylation; Activator; Complete proteome; DNA-binding; Nucleus; Polymorphism; Reference proteome; Transcription; Transcription regulation
TFG	no	ENSG00000114354	Q92734	TFG_HUMAN	Protein TFG (TRK-fused gene protein)		Acetylation; Alternative splicing; Chromosomal rearrangement; Coiled coil; Complete proteome; Direct protein sequencing; Disease mutation; Hereditary spastic paraplegia; Neurodegeneration; Neuropathy; Phosphoprotein; Polymorphism; Proto-oncogene; Reference proteome
THBS2	no	ENSG00000186340	P35442	TSP2_HUMAN	Thrombospondin-2	Thrombospondin family	3D-structure; Calcium; Cell adhesion; Complete proteome; Disulfide bond; EGF-like domain; Glycoprotein; Heparin-binding; Polymorphism; Reference proteome; Repeat; Signal
THY1	CD90	ENSG00000154096	P04216	THY1_HUMAN	Thy-1 membrane glycoprotein (CDw90) (Thy-1 antigen) (CD antigen CD90)		Cell membrane; Complete proteome; Disulfide bond; GPI-anchor; Glycoprotein; Immunoglobulin domain; Lipoprotein; Membrane; Phosphoprotein; Pyrrolidone carboxylic acid; Reference proteome; Signal
TIMP1	no	ENSG00000102265	P01033	TIMP1_HUMAN	Metalloproteinase inhibitor 1 (Erythroid-potentiating activity) (EPA) (Fibroblast collagenase inhibitor) (Collagenase inhibitor) (Tissue inhibitor of metalloproteinases 1) (TIMP-1)	Protease inhibitor I35 (TIMP) family	3D-structure; Complete proteome; Direct protein sequencing; Disulfide bond; Glycoprotein; Growth factor; Metal-binding; Metalloenzyme inhibitor; Metalloprotease inhibitor; Phosphoprotein; Protease inhibitor; Reference proteome; Secreted; Signal; Zinc
TK2	no	ENSG00000166548	O00142	KITM_HUMAN	Thymidine kinase 2, mitochondrial (EC 2.7.1.21) (Mt-TK)	DCK/DGK family	ATP-binding; Alternative splicing; Complete proteome; DNA synthesis; Direct protein sequencing; Disease mutation; Kinase; Mitochondrion; Nucleotide-binding; Reference proteome; Transferase; Transit peptide
TMCO3	no	ENSG00000150403	Q6UWJ1	TMCO3_HUMAN	Transmembrane and coiled-coil domain-containing protein 3 (Putative LAG1-interacting protein)	Monovalent cation:proton antiporter 2 (CPA2) transporter (TC 2.A.37) family	Alternative splicing; Antiport; Coiled coil; Complete proteome; Glycoprotein; Ion transport; Membrane; Polymorphism; Reference proteome; Signal; Transmembrane; Transmembrane helix; Transport
TMED10	no	ENSG00000170348	P49755	TMEDA_HUMAN	Transmembrane emp24 domain-containing protein 10 (21 kDa transmembrane-trafficking protein) (S31III125) (S31I125) (Tmp-21-I) (Transmembrane protein Tmp21) (p23) (p24 family protein delta-1) (p24delta1) (p24delta)	EMP24/GP25L family	Cell membrane; Complete proteome; Cytoplasmic vesicle; Direct protein sequencing; ER-Golgi transport; Endoplasmic reticulum; Glycoprotein; Golgi apparatus; Membrane; Methylation; Polymorphism; Protein transport; Reference proteome; Signal; Transmembrane; Transmembrane helix; Transport
TMEM117	no	ENSG00000139173	Q9H0C3	TM117_HUMAN	Transmembrane protein 117	TMEM117 family	Complete proteome; Glycoprotein; Membrane; Phosphoprotein; Polymorphism; Reference proteome; Transmembrane; Transmembrane helix
TMEM165	no	ENSG00000134851	Q9HC07	TM165_HUMAN	Transmembrane protein 165 (Transmembrane protein PT27) (Transmembrane protein TPARL)	GDT1 family	Alternative splicing; Coiled coil; Complete proteome; Congenital disorder of glycosylation; Disease mutation; Endosome; Golgi apparatus; Lysosome; Membrane; Reference proteome; Signal; Transmembrane; Transmembrane helix
TMEM184B	no	ENSG00000198792	Q9Y519	T184B_HUMAN	Transmembrane protein 184B (Putative MAPK-activating protein FM08)	TMEM184 family	Complete proteome; Membrane; Phosphoprotein; Reference proteome; Transmembrane; Transmembrane helix
TMEM47	no	ENSG00000147027	Q9BQJ4	TMM47_HUMAN	Transmembrane protein 47 (Brain cell membrane protein 1) (Transmembrane 4 superfamily member 10)	TMEM47 family	Cell junction; Complete proteome; Membrane; Reference proteome; Transmembrane; Transmembrane helix
TMEM55A	no	ENSG00000155099	Q8N4L2	TM55A_HUMAN	Type 2 phosphatidylinositol 4,5-bisphosphate 4-phosphatase (Type 2 PtdIns-4,5-P2 4-Ptase) (EC 3.1.3.78) (PtdIns-4,5-P2 4-Ptase II) (Transmembrane protein 55A)		Complete proteome; Endosome; Hydrolase; Lysosome; Membrane; Phosphoprotein; Reference proteome; Transmembrane; Transmembrane helix
TMEM98	no	ENSG00000006042	Q9Y2Y6	TMM98_HUMAN	Transmembrane protein 98 (Protein TADA1)	TMEM98 family	Complete proteome; Disease mutation; Membrane; Polymorphism; Reference proteome; Transmembrane; Transmembrane helix
TMTC3	no	ENSG00000139324	Q6ZXV5	TMTC3_HUMAN	Transmembrane and TPR repeat-containing protein 3 (Protein SMILE)	TMTC family	Alternative splicing; Complete proteome; Glycoprotein; Membrane; Phosphoprotein; Reference proteome; Repeat; TPR repeat; Transmembrane; Transmembrane helix
TNC	no	ENSG00000041982	P24821	TENA_HUMAN	Tenascin (TN) (Cytotactin) (GMEM) (GP 150-225) (Glioma-associated-extracellular matrix antigen) (Hexabrachion) (JI) (Myotendinous antigen) (Neuronectin) (Tenascin-C) (TN-C)	Tenascin family	3D-structure; Alternative splicing; Cell adhesion; Coiled coil; Complete proteome; Deafness; Direct protein sequencing; Disease mutation; Disulfide bond; EGF-like domain; Extracellular matrix; Glycoprotein; Non-syndromic deafness; Phosphoprotein; Polymorphism; Reference proteome; Repeat; Secreted; Signal
TNFAIP1	no	ENSG00000109079	Q13829	BACD2_HUMAN	BTB/POZ domain-containing adapter for CUL3-mediated RhoA degradation protein 2 (hBACURD2) (BTB/POZ domain-containing protein TNFAIP1) (Protein B12) (Tumor necrosis factor, alpha-induced protein 1, endothelial)	BACURD family	Alternative splicing; Complete proteome; Cytoplasm; Endosome; Nucleus; Phosphoprotein; Reference proteome; Ubl conjugation pathway
TNFAIP6	no	ENSG00000123610	P98066	TSG6_HUMAN	Tumor necrosis factor-inducible gene 6 protein (Hyaluronate-binding protein) (TNF-stimulated gene 6 protein) (TSG-6) (Tumor necrosis factor alpha-induced protein 6) (TNF alpha-induced protein 6)		3D-structure; Cell adhesion; Complete proteome; Direct protein sequencing; Disulfide bond; Glycoprotein; Polymorphism; Reference proteome; Signal
TNFRSF12A	CD266	ENSG00000006327	Q9NP84	TNR12_HUMAN	Tumor necrosis factor receptor superfamily member 12A (Fibroblast growth factor-inducible immediate-early response protein 14) (FGF-inducible 14) (Tweak-receptor) (TweakR) (CD antigen CD266)		3D-structure; Alternative splicing; Angiogenesis; Apoptosis; Cell adhesion; Complete proteome; Developmental protein; Differentiation; Disulfide bond; Membrane; Receptor; Reference proteome; Signal; Transmembrane; Transmembrane helix
TNS1	no	ENSG00000079308	Q9HBL0	TENS1_HUMAN	Tensin-1		Actin-binding; Alternative splicing; Cell junction; Complete proteome; Cytoplasm; Cytoskeleton; Direct protein sequencing; Phosphoprotein; Polymorphism; Reference proteome; SH2 domain
TPBG	no	ENSG00000146242	Q13641	TPBG_HUMAN	Trophoblast glycoprotein (5T4 oncofetal antigen) (5T4 oncofetal trophoblast glycoprotein) (5T4 oncotrophoblast glycoprotein) (M6P1) (Wnt-activated inhibitory factor 1) (WAIF1)		3D-structure; Cell membrane; Complete proteome; Direct protein sequencing; Disulfide bond; Glycoprotein; Leucine-rich repeat; Membrane; Phosphoprotein; Reference proteome; Repeat; Signal; Transmembrane; Transmembrane helix
TPM1	no	ENSG00000140416	P09493	TPM1_HUMAN	Tropomyosin alpha-1 chain (Alpha-tropomyosin) (Tropomyosin-1)	Tropomyosin family	Acetylation; Actin-binding; Alternative splicing; Cardiomyopathy; Coiled coil; Complete proteome; Cytoplasm; Cytoskeleton; Direct protein sequencing; Disease mutation; Isopeptide bond; Muscle protein; Phosphoprotein; Reference proteome; Ubl conjugation
TPM2	no	ENSG00000198467	P07951	TPM2_HUMAN	Tropomyosin beta chain (Beta-tropomyosin) (Tropomyosin-2)	Tropomyosin family	Acetylation; Actin-binding; Alternative splicing; Coiled coil; Complete proteome; Cytoplasm; Cytoskeleton; Direct protein sequencing; Disease mutation; Muscle protein; Nemaline myopathy; Phosphoprotein; Polymorphism; Reference proteome
TPM4	no	ENSG00000167460	P67936	TPM4_HUMAN	Tropomyosin alpha-4 chain (TM30p1) (Tropomyosin-4)	Tropomyosin family	Acetylation; Actin-binding; Alternative splicing; Calcium; Coiled coil; Complete proteome; Cytoplasm; Cytoskeleton; Direct protein sequencing; Metal-binding; Muscle protein; Phosphoprotein; Polymorphism; Reference proteome
TPST1	no	ENSG00000169902	O60507	TPST1_HUMAN	Protein-tyrosine sulfotransferase 1 (EC 2.8.2.20) (Tyrosylprotein sulfotransferase 1) (TPST-1)	Protein sulfotransferase family	Complete proteome; Disulfide bond; Glycoprotein; Golgi apparatus; Membrane; Reference proteome; Signal-anchor; Transferase; Transmembrane; Transmembrane helix
TRAK2	no	ENSG00000115993	O60296	TRAK2_HUMAN	Trafficking kinesin-binding protein 2 (Amyotrophic lateral sclerosis 2 chromosomal region candidate gene 3 protein)		Alternative splicing; Coiled coil; Complete proteome; Cytoplasm; Endosome; Glycoprotein; Mitochondrion; Polymorphism; Reference proteome; Transport
TRAM2	no	ENSG00000065308	Q15035	TRAM2_HUMAN	Translocating chain-associated membrane protein 2	TRAM family	Complete proteome; Glycoprotein; Membrane; Protein transport; Reference proteome; Translocation; Transmembrane; Transmembrane helix; Transport
TRIO	no	ENSG00000038382	O75962	TRIO_HUMAN	Triple functional domain protein (EC 2.7.11.1) (PTPRF-interacting protein)	Protein kinase superfamily, CAMK Ser/Thr protein kinase family	3D-structure; ATP-binding; Alternative splicing; Complete proteome; Cytoplasm; Disulfide bond; Guanine-nucleotide releasing factor; Immunoglobulin domain; Kinase; Nucleotide-binding; Phosphoprotein; Polymorphism; Reference proteome; Repeat; SH3 domain; Serine/threonine-protein kinase; Transferase
TSPAN5	no	ENSG00000168785	P62079	TSN5_HUMAN	Tetraspanin-5 (Tspan-5) (Tetraspan NET-4) (Transmembrane 4 superfamily member 9)	Tetraspanin (TM4SF) family	Complete proteome; Glycoprotein; Membrane; Reference proteome; Transmembrane; Transmembrane helix
TSPAN6	no	ENSG00000000003	O43657	TSN6_HUMAN	Tetraspanin-6 (Tspan-6) (A15 homolog) (Putative NF-kappa-B-activating protein 321) (T245 protein) (Tetraspanin TM4-D) (Transmembrane 4 superfamily member 6)	Tetraspanin (TM4SF) family	Complete proteome; Glycoprotein; Membrane; Polymorphism; Reference proteome; Transmembrane; Transmembrane helix
TTL	no	ENSG00000114999	Q8NG68	TTL_HUMAN	Tubulin--tyrosine ligase (TTL) (EC 6.3.2.25)	Tubulin--tyrosine ligase family	ATP-binding; Complete proteome; Ligase; Magnesium; Nucleotide-binding; Potassium; Reference proteome
TUBB2A	no	ENSG00000137267	Q13885	TBB2A_HUMAN	Tubulin beta-2A chain (Tubulin beta class IIa)	Tubulin family	Acetylation; Complete proteome; Cytoplasm; Cytoskeleton; Direct protein sequencing; Disease mutation; GTP-binding; Methylation; Microtubule; Nucleotide-binding; Phosphoprotein; Polymorphism; Reference proteome
TUBB6	no	ENSG00000176014	Q9BUF5	TBB6_HUMAN	Tubulin beta-6 chain (Tubulin beta class V)	Tubulin family	Complete proteome; Cytoplasm; Cytoskeleton; GTP-binding; Microtubule; Nucleotide-binding; Phosphoprotein; Reference proteome
TUBG1	no	ENSG00000131462	P23258	TBG1_HUMAN	Tubulin gamma-1 chain (Gamma-1-tubulin) (Gamma-tubulin complex component 1) (GCP-1)	Tubulin family	3D-structure; Complete proteome; Cytoplasm; Cytoskeleton; Disease mutation; GTP-binding; Microtubule; Nucleotide-binding; Phosphoprotein; Polymorphism; Reference proteome
TULP3	TF	ENSG00000078246	O75386	TULP3_HUMAN	Tubby-related protein 3 (Tubby-like protein 3)	TUB family	Alternative splicing; Cell membrane; Cell projection; Cilium; Complete proteome; Cytoplasm; Developmental protein; Membrane; Nucleus; Reference proteome; Secreted
TUSC3	no	ENSG00000104723	Q13454	TUSC3_HUMAN	Tumor suppressor candidate 3 (Magnesium uptake/transporter TUSC3) (Protein N33)	OST3/OST6 family	3D-structure; Alternative splicing; Complete proteome; Disulfide bond; Endoplasmic reticulum; Magnesium; Membrane; Mental retardation; Polymorphism; Reference proteome; Signal; Transmembrane; Transmembrane helix; Transport
TXLNA	no	ENSG00000084652	P40222	TXLNA_HUMAN	Alpha-taxilin	Taxilin family	Coiled coil; Complete proteome; Exocytosis; Phosphoprotein; Reference proteome
UACA	no	ENSG00000137831	Q9BZF9	UACA_HUMAN	Uveal autoantigen with coiled-coil domains and ankyrin repeats		ANK repeat; Acetylation; Alternative splicing; Coiled coil; Complete proteome; Cytoplasm; Cytoskeleton; Isopeptide bond; Nucleus; Polymorphism; Reference proteome; Repeat; Ubl conjugation
UAP1	no	ENSG00000117143	Q16222	UAP1_HUMAN	UDP-N-acetylhexosamine pyrophosphorylase (Antigen X) (AGX) (Sperm-associated antigen 2) [Includes: UDP-N-acetylgalactosamine pyrophosphorylase (EC 2.7.7.83) (AGX-1); UDP-N-acetylglucosamine pyrophosphorylase (EC 2.7.7.23) (AGX-2)]	UDPGP type 1 family	3D-structure; Alternative splicing; Complete proteome; Cytoplasm; Direct protein sequencing; Nucleotidyltransferase; Polymorphism; Reference proteome; Transferase
UBE2E2	no	ENSG00000182247	Q96LR5	UB2E2_HUMAN	Ubiquitin-conjugating enzyme E2 E2 (EC 2.3.2.23) (E2 ubiquitin-conjugating enzyme E2) (UbcH8) (Ubiquitin carrier protein E2) (Ubiquitin-protein ligase E2)	Ubiquitin-conjugating enzyme family	3D-structure; ATP-binding; Acetylation; Complete proteome; Nucleotide-binding; Phosphoprotein; Reference proteome; Transferase; Ubl conjugation pathway
UBE3C	no	ENSG00000009335	Q15386	UBE3C_HUMAN	Ubiquitin-protein ligase E3C (EC 6.3.2.-) (HectH2)		Alternative splicing; Complete proteome; Direct protein sequencing; Ligase; Nucleus; Proteasome; Reference proteome; Ubl conjugation pathway
UBTD2	no	ENSG00000168246	Q8WUN7	UBTD2_HUMAN	Ubiquitin domain-containing protein 2 (Dendritic cell-derived ubiquitin-like protein) (DC-UbP) (Ubiquitin-like protein SB72)		3D-structure; Complete proteome; Cytoplasm; Polymorphism; Reference proteome
UGCG	no	ENSG00000148154	Q16739	CEGT_HUMAN	Ceramide glucosyltransferase (EC 2.4.1.80) (GLCT-1) (Glucosylceramide synthase) (GCS) (UDP-glucose ceramide glucosyltransferase) (UDP-glucose:N-acylsphingosine D-glucosyltransferase)	Glycosyltransferase 2 family	Acetylation; Complete proteome; Glycosyltransferase; Golgi apparatus; Lipid biosynthesis; Lipid metabolism; Membrane; Reference proteome; Sphingolipid metabolism; Transferase; Transmembrane; Transmembrane helix
UGDH	no	ENSG00000109814	O60701	UGDH_HUMAN	UDP-glucose 6-dehydrogenase (UDP-Glc dehydrogenase) (UDP-GlcDH) (UDPGDH) (EC 1.1.1.22)	UDP-glucose/GDP-mannose dehydrogenase family	3D-structure; Acetylation; Allosteric enzyme; Alternative splicing; Complete proteome; NAD; Oxidoreductase; Phosphoprotein; Reference proteome
UNC5B	no	ENSG00000107731	Q8IZJ1	UNC5B_HUMAN	Netrin receptor UNC5B (Protein unc-5 homolog 2) (Protein unc-5 homolog B) (p53-regulated receptor for death and life protein 1) (p53RDL1)	Unc-5 family	Alternative splicing; Angiogenesis; Apoptosis; Cell membrane; Complete proteome; Developmental protein; Disulfide bond; Glycoprotein; Immunoglobulin domain; Lipoprotein; Membrane; Palmitate; Polymorphism; Receptor; Reference proteome; Repeat; Signal; Transmembrane; Transmembrane helix
VAMP3	no	ENSG00000049245	Q15836	VAMP3_HUMAN	Vesicle-associated membrane protein 3 (VAMP-3) (Cellubrevin) (CEB) (Synaptobrevin-3)	Synaptobrevin family	Acetylation; Cell junction; Coiled coil; Complete proteome; Direct protein sequencing; Membrane; Protein transport; Reference proteome; Synapse; Synaptosome; Transmembrane; Transmembrane helix; Transport
VCAN	no	ENSG00000038427	P13611	CSPG2_HUMAN	Versican core protein (Chondroitin sulfate proteoglycan core protein 2) (Chondroitin sulfate proteoglycan 2) (Glial hyaluronate-binding protein) (GHAP) (Large fibroblast proteoglycan) (PG-M)	Aggrecan/versican proteoglycan family	Alternative splicing; Calcium; Cataract; Complete proteome; Direct protein sequencing; Disulfide bond; EGF-like domain; Extracellular matrix; Glycoprotein; Hyaluronic acid; Immunoglobulin domain; Lectin; Phosphoprotein; Polymorphism; Proteoglycan; Reference proteome; Repeat; Secreted; Signal; Sushi
VCL	no	ENSG00000035403	P18206	VINC_HUMAN	Vinculin (Metavinculin) (MV)	Vinculin/alpha-catenin family	3D-structure; Acetylation; Actin-binding; Alternative splicing; Cardiomyopathy; Cell adhesion; Cell junction; Cell membrane; Complete proteome; Cytoplasm; Cytoskeleton; Direct protein sequencing; Disease mutation; Lipoprotein; Membrane; Palmitate; Phosphoprotein; Polymorphism; Reference proteome; Repeat
VEGFC	no	ENSG00000150630	P49767	VEGFC_HUMAN	Vascular endothelial growth factor C (VEGF-C) (Flt4 ligand) (Flt4-L) (Vascular endothelial growth factor-related protein) (VRP)	PDGF/VEGF growth factor family	3D-structure; Angiogenesis; Cleavage on pair of basic residues; Complete proteome; Developmental protein; Differentiation; Direct protein sequencing; Disulfide bond; Glycoprotein; Growth factor; Mitogen; Reference proteome; Repeat; Secreted; Signal
VGLL3	no	ENSG00000206538	A8MV65	VGLL3_HUMAN	Transcription cofactor vestigial-like protein 3 (Vgl-3)	Vestigial family	Alternative splicing; Complete proteome; Nucleus; Reference proteome; Transcription; Transcription regulation
WARS	no	ENSG00000140105	P23381	SYWC_HUMAN	Tryptophan--tRNA ligase, cytoplasmic (EC 6.1.1.2) (Interferon-induced protein 53) (IFP53) (Tryptophanyl-tRNA synthetase) (TrpRS) (hWRS) [Cleaved into: T1-TrpRS; T2-TrpRS]	Class-I aminoacyl-tRNA synthetase family	3D-structure; ATP-binding; Alternative splicing; Aminoacyl-tRNA synthetase; Angiogenesis; Complete proteome; Cytoplasm; Direct protein sequencing; Ligase; Nucleotide-binding; Polymorphism; Protein biosynthesis; Reference proteome
WBP5	no	ENSG00000185222	Q9UHQ7	WBP5_HUMAN	WW domain-binding protein 5 (WBP-5)	TFS-II family, TFA subfamily	Complete proteome; Reference proteome
WDR1	no	ENSG00000071127	O75083	WDR1_HUMAN	WD repeat-containing protein 1 (Actin-interacting protein 1) (AIP1) (NORI-1)	WD repeat AIP1 family	Acetylation; Actin-binding; Alternative splicing; Cell junction; Cell projection; Complete proteome; Cytoplasm; Cytoskeleton; Direct protein sequencing; Phosphoprotein; Polymorphism; Reference proteome; Repeat; WD repeat
WFS1	no	ENSG00000109501	O76024	WFS1_HUMAN	Wolframin		Acetylation; Cataract; Complete proteome; Deafness; Diabetes insipidus; Diabetes mellitus; Disease mutation; Endoplasmic reticulum; Glycoprotein; Membrane; Non-syndromic deafness; Phosphoprotein; Polymorphism; Reference proteome; Transmembrane; Transmembrane helix
WIPI1	no	ENSG00000070540	Q5MNZ9	WIPI1_HUMAN	WD repeat domain phosphoinositide-interacting protein 1 (WIPI-1) (Atg18 protein homolog) (WD40 repeat protein interacting with phosphoinositides of 49 kDa) (WIPI 49 kDa)	WD repeat SVP1 family	Alternative splicing; Autophagy; Complete proteome; Cytoplasm; Cytoplasmic vesicle; Cytoskeleton; Endosome; Golgi apparatus; Membrane; Polymorphism; Reference proteome; Repeat; WD repeat
WSB2	no	ENSG00000176871	Q9NYS7	WSB2_HUMAN	WD repeat and SOCS box-containing protein 2 (WSB-2) (CS box-containing WD protein)		Alternative splicing; Complete proteome; Reference proteome; Repeat; Ubl conjugation pathway; WD repeat
WWC2	no	ENSG00000151718	Q6AWC2	WWC2_HUMAN	Protein WWC2 (BH-3-only member B) (WW domain-containing protein 2)	WWC family	Alternative splicing; Coiled coil; Complete proteome; Phosphoprotein; Polymorphism; Reference proteome; Repeat
WWTR1	no	ENSG00000018408	Q9GZV5	WWTR1_HUMAN	WW domain-containing transcription regulator protein 1 (Transcriptional coactivator with PDZ-binding motif)		Activator; Coiled coil; Complete proteome; Cytoplasm; Nucleus; Phosphoprotein; Proto-oncogene; Reference proteome; Transcription; Transcription regulation
XPOT	no	ENSG00000184575	O43592	XPOT_HUMAN	Exportin-T (Exportin(tRNA)) (tRNA exportin)	Exportin family	Acetylation; Complete proteome; Cytoplasm; Direct protein sequencing; Nucleus; Polymorphism; RNA-binding; Reference proteome; Transport; tRNA-binding
YAP1	no	ENSG00000137693	P46937	YAP1_HUMAN	Transcriptional coactivator YAP1 (Yes-associated protein 1) (Protein yorkie homolog) (Yes-associated protein YAP65 homolog)	YAP1 family	3D-structure; Activator; Alternative splicing; Coiled coil; Complete proteome; Cytoplasm; Nucleus; Phosphoprotein; Polymorphism; Proto-oncogene; Reference proteome; Repeat; Repressor; Transcription; Transcription regulation; Ubl conjugation
YKT6	no	ENSG00000106636	O15498	YKT6_HUMAN	Synaptobrevin homolog YKT6 (EC 2.3.1.-)	Synaptobrevin family	Alternative splicing; Coiled coil; Complete proteome; Cytoplasm; Cytoplasmic vesicle; ER-Golgi transport; Golgi apparatus; Lipoprotein; Membrane; Methylation; Palmitate; Prenylation; Protein transport; Reference proteome; Transferase; Transport
ZCCHC24	no	ENSG00000165424	Q8N2G6	ZCH24_HUMAN	Zinc finger CCHC domain-containing protein 24		Complete proteome; Metal-binding; Phosphoprotein; Polymorphism; Reference proteome; Zinc; Zinc-finger
ZDHHC7	no	ENSG00000153786	Q9NXF8	ZDHC7_HUMAN	Palmitoyltransferase ZDHHC7 (EC 2.3.1.225) (Zinc finger DHHC domain-containing protein 7) (DHHC-7)	DHHC palmitoyltransferase family	Acyltransferase; Alternative splicing; Complete proteome; Golgi apparatus; Lipoprotein; Membrane; Metal-binding; Palmitate; Polymorphism; Reference proteome; Transferase; Transmembrane; Transmembrane helix; Zinc; Zinc-finger
ZMAT3	TF	ENSG00000172667	Q9HA38	ZMAT3_HUMAN	Zinc finger matrin-type protein 3 (Zinc finger protein WIG-1) (p53-activated gene 608 protein)		Alternative splicing; Apoptosis; Complete proteome; DNA damage; Growth regulation; Metal-binding; Nucleus; Protein transport; RNA-binding; Reference proteome; Repeat; Translocation; Transport; Zinc; Zinc-finger
ZMPSTE24	no	ENSG00000084073	O75844	FACE1_HUMAN	CAAX prenyl protease 1 homolog (EC 3.4.24.84) (Farnesylated proteins-converting enzyme 1) (FACE-1) (Prenyl protein-specific endoprotease 1) (Zinc metalloproteinase Ste24 homolog)	Peptidase M48A family	3D-structure; Complete proteome; Disease mutation; Endoplasmic reticulum; Hydrolase; Membrane; Metal-binding; Metalloprotease; Nucleus; Polymorphism; Protease; Reference proteome; Transmembrane; Transmembrane helix; Zinc
ZNF532	TF	ENSG00000074657	Q9HCE3	ZN532_HUMAN	Zinc finger protein 532	Krueppel C2H2-type zinc-finger protein family	Acetylation; Complete proteome; DNA-binding; Metal-binding; Nucleus; Phosphoprotein; Polymorphism; Reference proteome; Repeat; Transcription; Transcription regulation; Zinc; Zinc-finger
