# Supplementary material for: Insights into the human mesenchymal stromal/stem cell identity through integrative transcriptomic profiling
Source: BMC Genomics. 2016 Nov 21;17:944. doi: 10.1186/s12864-016-3230-0 (PMC5117530; doi:10.1186/s12864-016-3230-0)
Supplement: Additional file 10: — Table specifying the metagroups (“MG”) obtained from the functional enrichment analysis and subsequent annotation clustering of the mesenchymal lineage signature. The parameters used are detailed along the Materials and Results sections of the manuscript. Representative genes or terms of each metragroup are denoted in bold letters. (XLSX 38 kb) [file 12864_2016_3230_MOESM10_ESM.xlsx]

## Sheet: Additional File 10
	Meta Group	Silhouette Width	Number of Genes	pValue	Genes	Terms
	MG1	0.476524	20	4.51328e-11	DDR2, ILK, ACVR1, BMPR1A, BMPR2, PDLIM7, CAV1, MYOF, CDH13, CTSB, PTRF, SMURF2, CDKN2B, PPP2CB, THBS2, PDGFRB, FSTL1, EXT2, COL5A2, RAB2A	BMP signaling pathway (BP), Caveola (CC), Mesoderm formation (BP), Positive regulation of osteoblast differentiation (BP), SMAD binding (MF)
	MG2	0.442902	24	6.21862e-13	PGM3, SAR1B, SEC24A, GFPT1, UAP1, SEC23A, SEC31A, STT3A, GANAB, TUSC3, MCFD2, YKT6, TMED10, RAB2A, GJA1, MBTPS1, CKAP4, ARCN1, MGAT4B, GGCX, P4HB, SEL1L, PSMB5, CAPN2	Antigen processing and presentation of peptide antigen via MHC class I (BP), COPII vesicle coating (BP), ER to Golgi transport vesicle membrane (CC), ER to Golgi vesicle-mediated transport (BP), N-Glycan biosynthesis
	MG3	0.318983	29	5.63112e-20	LAMB1, COL6A3, COL4A1, LAMB2, COL5A2, TNC, VEGFC, VCL, LAMC1, ACTN1, THBS2, COL4A2, LAMA4, COL5A1, COL3A1, ITGA3, ITGA5, SDC4, ANXA2, LOX, P4HA1, COL12A1, PLOD3, SERPINH1, PXDN, BGN, MAP2K1, CCND1, MMP2	Collagen fibril organization (BP), Extracellular matrix structural constituent (MF)
	MG4	0.271827	24	1.21369e-13	ILK, MYH9, TPM4, VCL, TPM1, FERMT2, ACTN1, LIMA1, PDLIM7, TPM2, CALD1, DSTN, MAP2K1, SGCB, TNFRSF12A, CERCAM, GJA1, PTPRM, DLG5, ASPH, MYOF, FZD2, GTF2IRD1, TNFAIP1	Cell-cell adherens junction (CC), Stress fiber (CC), Structural constituent of muscle (MF)
	MG5	0.245495	26	8.35687e-15	FGFR1, ITGA3, MAP2K1, MYH9, ITGA5, RRAS, VCL, RRAS2, ACTN1, PDGFRB, MRAS, FGF7, SAR1B, RHOC, RAB2A, RND3, RPS6KA2, ARHGEF12, RAB31, GNA11, CASK, ARF4, TUBB2A, RRAGC, TUBG1, EHD2	Ras protein signal transduction (BP)
	MG6	0.230217	27	1.43862e-15	IGF2R, SORT1, SCARB2, CD63, NPC1, HEXA, CLTB, LAPTM4A, LAMP1, HEXB, MCOLN1, GJA1, CAV1, SEC31A, CLTC, CLTA, YKT6, STS, TMEM55A, ANKFY1, WIPI1, APPL2, CTSA, MYOF, BNIP3, EHD2, PCYOX1	Late endosome membrane (CC), Nuclear envelope (CC)
	MG7	0.213545	26	3.62123e-12	CLIC4, SORT1, NRP1, TNFRSF12A, ITGA3, APP, ADAM9, PTPRK, SRPX, LPAR1, STX2, ILK, ITGA5, PTPRM, VCL, HEG1, TMEM47, SDC4, CDC42BPB, IGF2R, BMPR2, LGALS1, BMPR1A, PTPN21, DUSP14, TNS1	Peptidyl-O-phospho-tyrosine phosphatase, Protein-tyrosine/Dual-specificity phosphatase, Protein tyrosine phosphatase activity (MF), Protein-tyrosine phosphatase, catalytic
	MG8	0.202069	28	6.05539e-17	NRP1, FGFR1, PTPRK, BAMBI, PDGFRB, TNFAIP1, CDC42BPB, MAP2K1, MYH9, ACTN1, VCL, CCND1, CREB3, SORT1, MYO6, ARHGEF12, ITGA5, RRAS, ALDH7A1, SNAI2, WDR1, GPNMB, BECN1, RPS6KA2, OPTN, ITGA3, FGF7, MAP4K4	Prostate cancer
	MG9	0.201501	39	7.30171e-21	MARCKS, CALD1, MYH9, MYO1E, CASK, CTTN, PDLIM7, MYO6, ITGA5, TNFRSF12A, S100A11, ACTN1, LIMA1, ANTXR1, LASP1, CORO1C, KIF1C, DYNLT3, DYNC1LI2, CNN3, MYO1D, CDC42BPB, FGF7, EPS8, DSP, SRPX2, DLG5, PPP2CB, CDC42EP3, CCL2, FERMT2, BAMBI, THY1, APP, SYNC, PDZRN3, DSTN, BECN1, STX2	Actin cytoskeleton reorganization (BP), Actin filament binding (MF), Cytokinesis (BP), Motor activity (MF), Myosin complex (CC), Myosin head, motor domain, Neuromuscular junction (CC), Regulation of cell shape (BP), Ruffle (CC)
