# Supplementary material for: Insights into the human mesenchymal stromal/stem cell identity through integrative transcriptomic profiling
Source: BMC Genomics. 2016 Nov 21;17:944. doi: 10.1186/s12864-016-3230-0 (PMC5117530; doi:10.1186/s12864-016-3230-0)
Supplement: Additional file 12: — Conservation scores calculated with the phastCons alignment algorithm for 100 vertebrate species over the UCSC hg19 genome. Only exonic regions were used in the calculation. (XLSX 30 kb) [file 12864_2016_3230_MOESM12_ESM.xlsx]

## Sheet: Additional File 12
Gene Symbol	ENSEMBL	Conserv Score
SMARCA1	ENSG00000102038	0.962241
CASK	ENSG00000147044	0.957662
XPOT	ENSG00000184575	0.94974
CLTC	ENSG00000141367	0.936696
EVI5	ENSG00000067208	0.925219
UGCG	ENSG00000148154	0.92215
PTPRK	ENSG00000152894	0.92169
SMURF2	ENSG00000108854	0.921372
RBFOX2	ENSG00000100320	0.915041
MAGED1	ENSG00000179222	0.911452
FAF2	ENSG00000113194	0.907295
ACTN1	ENSG00000072110	0.906612
FAM171A1	ENSG00000148468	0.905987
GLG1	ENSG00000090863	0.90381
CTNNAL1	ENSG00000119326	0.902644
MYO6	ENSG00000196586	0.902499
TPM1	ENSG00000140416	0.90207
FAM98A	ENSG00000119812	0.90032
DYNC1LI2	ENSG00000135720	0.900036
ILK	ENSG00000166333	0.899249
POSTN	ENSG00000133110	0.899034
COL5A2	ENSG00000204262	0.89889
EMC7	ENSG00000134153	0.897119
GJA1	ENSG00000152661	0.894808
MYH9	ENSG00000100345	0.892275
TRIO	ENSG00000038382	0.89193
JAZF1	ENSG00000153814	0.891536
FERMT2	ENSG00000073712	0.891084
PTPRM	ENSG00000173482	0.890924
TFG	ENSG00000114354	0.890072
MAP4K4	ENSG00000071054	0.889836
FNDC3B	ENSG00000075420	0.889387
VCL	ENSG00000035403	0.885632
PLS3	ENSG00000102024	0.883437
ARF4	ENSG00000168374	0.883407
NPTN	ENSG00000156642	0.883256
YAP1	ENSG00000137693	0.882943
FAP	ENSG00000078098	0.882184
ARID5B	ENSG00000150347	0.881195
COL12A1	ENSG00000111799	0.879669
SEC24A	ENSG00000113615	0.878097
ARHGEF12	ENSG00000196914	0.877133
CLTA	ENSG00000122705	0.876624
DLG5	ENSG00000151208	0.874474
TMEM55A	ENSG00000155099	0.874355
P4HA1	ENSG00000122884	0.873553
SEC23A	ENSG00000100934	0.873216
MYO1E	ENSG00000157483	0.872408
STT3A	ENSG00000134910	0.871388
APP	ENSG00000142192	0.871201
RAB2A	ENSG00000104388	0.870732
NEO1	ENSG00000067141	0.869743
KIAA1279	ENSG00000198954	0.869338
RECK	ENSG00000122707	0.868831
REXO2	ENSG00000076043	0.867775
STX12	ENSG00000117758	0.867121
ATRN	ENSG00000088812	0.866386
ZNF532	ENSG00000074657	0.866328
ELL2	ENSG00000118985	0.866243
MYO1D	ENSG00000176658	0.865216
SEC31A	ENSG00000138674	0.864714
DPYSL3	ENSG00000113657	0.864057
RRAGC	ENSG00000116954	0.863067
DSP	ENSG00000096696	0.862236
TUBG1	ENSG00000131462	0.861765
GFPT1	ENSG00000198380	0.860922
ANTXR1	ENSG00000169604	0.860775
SORT1	ENSG00000134243	0.859852
BECN1	ENSG00000126581	0.859735
RRAS2	ENSG00000133818	0.859679
ANKFY1	ENSG00000185722	0.859473
COPG1	ENSG00000181789	0.855253
MTCH2	ENSG00000109919	0.854811
GARS	ENSG00000106105	0.854636
SEL1L	ENSG00000071537	0.854445
WIPI1	ENSG00000070540	0.854358
KIF3B	ENSG00000101350	0.852553
NRP1	ENSG00000099250	0.85218
GBE1	ENSG00000114480	0.850449
ELOVL1	ENSG00000066322	0.849656
TEAD3	ENSG00000007866	0.846852
MYOF	ENSG00000138119	0.846227
ZMPSTE24	ENSG00000084073	0.845527
DIXDC1	ENSG00000150764	0.845491
MGAT4B	ENSG00000161013	0.844285
UBE2E2	ENSG00000182247	0.844219
FGF7	ENSG00000140285	0.844214
RND3	ENSG00000115963	0.843252
BMPR1A	ENSG00000107779	0.8432
TPM2	ENSG00000198467	0.842867
ARCN1	ENSG00000095139	0.842705
DIP2C	ENSG00000151240	0.840395
CLPTM1L	ENSG00000049656	0.838853
CCND1	ENSG00000110092	0.8386
MAP2K1	ENSG00000169032	0.837405
GTF2IRD1	ENSG00000006704	0.835883
ASAP2	ENSG00000151693	0.835082
SRPX	ENSG00000101955	0.833899
RGL1	ENSG00000143344	0.833236
PPP2CB	ENSG00000104695	0.833003
PLOD2	ENSG00000152952	0.832881
IARS	ENSG00000196305	0.832575
CNN3	ENSG00000117519	0.832514
TMTC3	ENSG00000139324	0.832387
NTM	ENSG00000182667	0.832202
TSPAN5	ENSG00000168785	0.83128
SUCLG2	ENSG00000172340	0.829981
CDC42BPB	ENSG00000198752	0.828932
UNC5B	ENSG00000107731	0.827461
ALDH7A1	ENSG00000164904	0.826937
KIAA1715	ENSG00000144320	0.82587
MBTPS1	ENSG00000140943	0.825061
ITGA5	ENSG00000161638	0.824868
SNAI2	ENSG00000019549	0.824791
TRAM2	ENSG00000065308	0.824717
MTX2	ENSG00000128654	0.824648
EPS8	ENSG00000151491	0.824395
PLXNA1	ENSG00000114554	0.824284
MARCKS	ENSG00000155130	0.82338
COL5A1	ENSG00000130635	0.822273
SEMA3C	ENSG00000075223	0.821682
DDR2	ENSG00000162733	0.82036
CLPTM1	ENSG00000104853	0.82036
FSTL1	ENSG00000163430	0.819805
BMPR2	ENSG00000204217	0.819634
SPARC	ENSG00000113140	0.819467
APPL2	ENSG00000136044	0.818808
TNS1	ENSG00000079308	0.817878
PDZRN3	ENSG00000121440	0.816925
HIBADH	ENSG00000106049	0.816174
UGDH	ENSG00000109814	0.815951
NAV1	ENSG00000134369	0.813159
ME1	ENSG00000065833	0.812652
UACA	ENSG00000137831	0.812521
CDH13	ENSG00000140945	0.812437
EXT2	ENSG00000151348	0.811273
UBE3C	ENSG00000009335	0.810944
PARVA	ENSG00000197702	0.810586
COPS7A	ENSG00000111652	0.810555
NTAN1	ENSG00000157045	0.810521
FAM50A	ENSG00000071859	0.809089
TPM4	ENSG00000167460	0.80869
TUSC3	ENSG00000104723	0.80863
ID3	ENSG00000117318	0.808189
CALD1	ENSG00000122786	0.80692
COPZ2	ENSG00000005243	0.805878
CORO1C	ENSG00000110880	0.805675
BBS4	ENSG00000140463	0.805558
GTF2E2	ENSG00000197265	0.805325
LRP12	ENSG00000147650	0.804787
GORASP2	ENSG00000115806	0.804224
SH3RF1	ENSG00000154447	0.803433
GNS	ENSG00000135677	0.803077
VEGFC	ENSG00000150630	0.802849
TMEM117	ENSG00000139173	0.802418
LAMA4	ENSG00000112769	0.801843
GPR137B	ENSG00000077585	0.800955
REEP3	ENSG00000165476	0.800829
PTPN21	ENSG00000070778	0.800604
ADAM9	ENSG00000168615	0.799004
RRAS	ENSG00000126458	0.797661
ADAMTS5	ENSG00000154736	0.797279
FGFR1	ENSG00000077782	0.796881
EMC1	ENSG00000127463	0.796627
LAMC1	ENSG00000135862	0.795223
WDR1	ENSG00000071127	0.794581
SH3PXD2A	ENSG00000107957	0.794337
AKTIP	ENSG00000166971	0.792961
HTRA1	ENSG00000166033	0.792743
FAM69A	ENSG00000154511	0.792598
NMT2	ENSG00000152465	0.792324
GPC4	ENSG00000076716	0.791771
SNX7	ENSG00000162627	0.79096
TRAK2	ENSG00000115993	0.790064
IPP	ENSG00000197429	0.788872
GGCX	ENSG00000115486	0.788389
PHLDB1	ENSG00000019144	0.788354
SDHB	ENSG00000117118	0.788124
GLRB	ENSG00000109738	0.78753
GANAB	ENSG00000089597	0.787513
GPR124	ENSG00000020181	0.786791
PXDN	ENSG00000130508	0.786511
WSB2	ENSG00000176871	0.786094
NPC1	ENSG00000141458	0.783696
TXLNA	ENSG00000084652	0.783684
VCAN	ENSG00000038427	0.782436
ACVR1	ENSG00000115170	0.782407
SH3PXD2B	ENSG00000174705	0.782253
LRRC42	ENSG00000116212	0.781915
LMO7	ENSG00000136153	0.780989
KDELR2	ENSG00000136240	0.779758
ANXA2	ENSG00000182718	0.779705
CARS	ENSG00000110619	0.779242
PKM	ENSG00000067225	0.777875
CLTB	ENSG00000175416	0.777487
DBN1	ENSG00000113758	0.77731
UAP1	ENSG00000117143	0.776785
ACO1	ENSG00000122729	0.776473
FRMD6	ENSG00000139926	0.776342
MORC4	ENSG00000133131	0.776111
UBTD2	ENSG00000168246	0.776099
MRC2	ENSG00000011028	0.775884
PTPLAD1	ENSG00000074696	0.775006
P4HA2	ENSG00000072682	0.773406
PLOD1	ENSG00000083444	0.772413
TNFAIP6	ENSG00000123610	0.772375
GNA11	ENSG00000088256	0.772052
AJUBA	ENSG00000129474	0.768953
TNC	ENSG00000041982	0.76724
RAB31	ENSG00000168461	0.765121
SETD7	ENSG00000145391	0.763581
CLIC4	ENSG00000169504	0.761535
TTL	ENSG00000114999	0.760474
TMEM184B	ENSG00000198792	0.760278
LAMB1	ENSG00000091136	0.759886
RPS6KA2	ENSG00000071242	0.757872
CLMP	ENSG00000166250	0.757656
P4HB	ENSG00000185624	0.756803
NXN	ENSG00000167693	0.756789
MED8	ENSG00000159479	0.75634
LEPRE1	ENSG00000117385	0.755611
CAP2	ENSG00000112186	0.754937
MMP2	ENSG00000087245	0.75483
PPFIBP1	ENSG00000110841	0.752057
ANXA5	ENSG00000164111	0.751907
SLC39A7	ENSG00000112473	0.751568
RCN2	ENSG00000117906	0.751534
ASNS	ENSG00000070669	0.750061
LAPTM4A	ENSG00000068697	0.749064
TUBB2A	ENSG00000137267	0.74877
SMIM14	ENSG00000163683	0.747109
CRTAP	ENSG00000170275	0.746879
SARS	ENSG00000031698	0.746517
SEC61A1	ENSG00000058262	0.745783
C18orf32	ENSG00000177576	0.744554
PSAT1	ENSG00000135069	0.743552
COL3A1	ENSG00000168542	0.743016
NDUFA8	ENSG00000119421	0.741633
DDAH1	ENSG00000153904	0.741614
TMCO3	ENSG00000150403	0.741169
CDR2L	ENSG00000109089	0.740551
CTTNBP2NL	ENSG00000143079	0.740188
WWTR1	ENSG00000018408	0.73965
CTGF	ENSG00000118523	0.73827
CALU	ENSG00000128595	0.738176
COL4A1	ENSG00000187498	0.736506
WWC2	ENSG00000151718	0.735584
LOXL2	ENSG00000134013	0.735275
PDGFRB	ENSG00000113721	0.735235
KIF1C	ENSG00000129250	0.73402
AFAP1	ENSG00000196526	0.732153
PCDH18	ENSG00000189184	0.731876
SERPINF1	ENSG00000132386	0.731428
STX2	ENSG00000111450	0.731205
PGM3	ENSG00000013375	0.731032
LOX	ENSG00000113083	0.728487
PLXNB2	ENSG00000196576	0.727247
SLC1A1	ENSG00000106688	0.726511
CAPN2	ENSG00000162909	0.724228
PDIA4	ENSG00000155660	0.723367
RBMS2	ENSG00000076067	0.721557
EPAS1	ENSG00000116016	0.721474
SFT2D1	ENSG00000198818	0.720877
IMPAD1	ENSG00000104331	0.720399
SAR1B	ENSG00000152700	0.720303
ANO10	ENSG00000160746	0.719732
SRPX2	ENSG00000102359	0.718115
TMED10	ENSG00000170348	0.71704
DYNLT3	ENSG00000165169	0.716419
TSPAN6	ENSG00000000003	0.715355
GOT1	ENSG00000120053	0.714728
THBS2	ENSG00000186340	0.714306
LIMA1	ENSG00000050405	0.714235
RNF170	ENSG00000120925	0.713875
PLOD3	ENSG00000106397	0.713577
ARHGEF10	ENSG00000104728	0.713542
ITGA3	ENSG00000005884	0.711663
PDLIM7	ENSG00000196923	0.708415
TAF13	ENSG00000197780	0.706417
KDELC2	ENSG00000178202	0.705955
ATP10D	ENSG00000145246	0.70079
CTSA	ENSG00000064601	0.700568
SSR3	ENSG00000114850	0.700331
PDLIM5	ENSG00000163110	0.699363
SYNC	ENSG00000162520	0.698772
OSTM1	ENSG00000081087	0.697583
PDIA6	ENSG00000143870	0.696711
TMEM165	ENSG00000134851	0.696274
YKT6	ENSG00000106636	0.6938
LAMB2	ENSG00000172037	0.693673
SLC35B3	ENSG00000124786	0.692836
STK17A	ENSG00000164543	0.691376
SHMT2	ENSG00000182199	0.691269
KDELR3	ENSG00000100196	0.690022
RRBP1	ENSG00000125844	0.689963
LASP1	ENSG00000002834	0.689183
SCPEP1	ENSG00000121064	0.689181
SLC35B2	ENSG00000157593	0.689145
TMEM47	ENSG00000147027	0.68906
PGRMC2	ENSG00000164040	0.688459
LTBP2	ENSG00000119681	0.686249
SMPD1	ENSG00000166311	0.684938
DACT1	ENSG00000165617	0.684472
SERPINH1	ENSG00000149257	0.683363
TMEM98	ENSG00000006042	0.682165
GINM1	ENSG00000055211	0.681032
PEA15	ENSG00000162734	0.679501
PDZD11	ENSG00000120509	0.678255
FZD7	ENSG00000155760	0.677227
RCN1	ENSG00000049449	0.675951
TNFAIP1	ENSG00000109079	0.673974
SCARB2	ENSG00000138760	0.673216
WARS	ENSG00000140105	0.672198
IL13RA1	ENSG00000131724	0.671186
HERPUD1	ENSG00000051108	0.67067
ZCCHC24	ENSG00000165424	0.67001
RILPL1	ENSG00000188026	0.669169
BAG3	ENSG00000151929	0.667517
TPST1	ENSG00000169902	0.667438
CDR2	ENSG00000140743	0.66739
VGLL3	ENSG00000206538	0.667251
GAS6	ENSG00000183087	0.662158
IGF2R	ENSG00000197081	0.661176
TULP3	ENSG00000078246	0.659453
SLC39A14	ENSG00000104635	0.659162
GLB1	ENSG00000170266	0.658906
CTTN	ENSG00000085733	0.658776
ZMAT3	ENSG00000172667	0.657447
IGFBP5	ENSG00000115461	0.657215
C19orf10	ENSG00000074842	0.65672
PTS	ENSG00000150787	0.656695
PXDC1	ENSG00000168994	0.655924
SGCB	ENSG00000163069	0.652709
ZDHHC7	ENSG00000153786	0.652148
IER3IP1	ENSG00000134049	0.651833
GLT8D2	ENSG00000120820	0.649909
MRAS	ENSG00000158186	0.648115
COL6A3	ENSG00000163359	0.646291
C1R	ENSG00000159403	0.644979
HEXB	ENSG00000049860	0.644484
OAT	ENSG00000065154	0.644324
GLT8D1	ENSG00000016864	0.644208
SMPDL3A	ENSG00000172594	0.644144
TK2	ENSG00000166548	0.643571
HSPB8	ENSG00000152137	0.641353
PYCR1	ENSG00000183010	0.640782
HEXA	ENSG00000213614	0.64009
DKK3	ENSG00000050165	0.639472
ADH5	ENSG00000197894	0.638297
SLC25A4	ENSG00000151729	0.638257
BAMBI	ENSG00000095739	0.636524
MCOLN1	ENSG00000090674	0.636236
NID2	ENSG00000087303	0.632963
PTGR1	ENSG00000106853	0.632712
GOLGA2	ENSG00000167110	0.632322
GNPDA1	ENSG00000113552	0.629953
DCTD	ENSG00000129187	0.624586
MOCS2	ENSG00000164172	0.624502
IGFBP3	ENSG00000146674	0.623848
CERCAM	ENSG00000167123	0.622585
SPA17	ENSG00000064199	0.621826
SURF4	ENSG00000148248	0.621095
WFS1	ENSG00000109501	0.619801
LMCD1	ENSG00000071282	0.617413
CSRP1	ENSG00000159176	0.616515
CKAP4	ENSG00000136026	0.61598
EHD2	ENSG00000024422	0.615698
C12orf5	ENSG00000078237	0.614312
NT5E	ENSG00000135318	0.613478
C6orf89	ENSG00000198663	0.611925
LGALS3	ENSG00000131981	0.60971
ARSB	ENSG00000113273	0.607308
PTRF	ENSG00000177469	0.606202
PCYOX1	ENSG00000116005	0.605622
TAGLN	ENSG00000149591	0.602871
MAP4	ENSG00000047849	0.6022
SLC16A4	ENSG00000168679	0.602021
OPTN	ENSG00000123240	0.599441
CYB5A	ENSG00000166347	0.597253
SLC31A1	ENSG00000136868	0.593328
LRP11	ENSG00000120256	0.591644
MFSD5	ENSG00000182544	0.591449
FHL2	ENSG00000115641	0.591286
LRP10	ENSG00000197324	0.590956
DSTN	ENSG00000125868	0.590112
ASPH	ENSG00000198363	0.590106
FAM57A	ENSG00000167695	0.588149
TUBB6	ENSG00000176014	0.587757
FKBP14	ENSG00000106080	0.584675
RCN3	ENSG00000142552	0.584294
BGN	ENSG00000182492	0.582329
RAB32	ENSG00000118508	0.581757
RHOC	ENSG00000155366	0.5816
QSOX1	ENSG00000116260	0.581369
PRKCDBP	ENSG00000170955	0.580414
C6orf211	ENSG00000146476	0.578702
CRISPLD2	ENSG00000103196	0.577282
TCEB1	ENSG00000154582	0.576993
HEG1	ENSG00000173706	0.57449
RPS27L	ENSG00000185088	0.573597
LHFP	ENSG00000183722	0.573132
CD63	ENSG00000135404	0.572474
TIMP1	ENSG00000102265	0.571501
FZD2	ENSG00000180340	0.571485
PSMB5	ENSG00000100804	0.571272
BNIP3	ENSG00000176171	0.570395
BOK	ENSG00000176720	0.567949
PRR16	ENSG00000184838	0.56667
PLA2G15	ENSG00000103066	0.565223
SDC3	ENSG00000162512	0.562839
HNMT	ENSG00000150540	0.56273
NEDD9	ENSG00000111859	0.562363
FUCA2	ENSG00000001036	0.558785
GSTA4	ENSG00000170899	0.555803
DSE	ENSG00000111817	0.555778
C1S	ENSG00000182326	0.554566
HCCS	ENSG00000004961	0.554558
SLC1A5	ENSG00000105281	0.551644
GOLM1	ENSG00000135052	0.54986
SERPINE1	ENSG00000106366	0.547983
LGALS1	ENSG00000100097	0.543621
CREB3	ENSG00000107175	0.542006
VAMP3	ENSG00000049245	0.541561
CAV1	ENSG00000105974	0.541217
GPX8	ENSG00000164294	0.54048
OLFML3	ENSG00000116774	0.536207
COL4A2	ENSG00000134871	0.532296
ERRFI1	ENSG00000116285	0.527718
CYBRD1	ENSG00000071967	0.524513
WBP5	ENSG00000185222	0.524147
CTSB	ENSG00000164733	0.522538
FTL	ENSG00000087086	0.52121
EMP2	ENSG00000213853	0.51723
GPC1	ENSG00000063660	0.515654
SLC2A10	ENSG00000197496	0.514722
GPNMB	ENSG00000136235	0.512279
ENC1	ENSG00000171617	0.512246
SH2D4A	ENSG00000104611	0.511792
CD248	ENSG00000174807	0.505629
NNMT	ENSG00000166741	0.505245
RWDD2A	ENSG00000013392	0.499882
CTSL1	ENSG00000135047	0.4995
FSTL3	ENSG00000070404	0.490197
KANK2	ENSG00000197256	0.4829
DUSP14	ENSG00000161326	0.478808
DAP	ENSG00000112977	0.473675
MCFD2	ENSG00000180398	0.471128
MPZL1	ENSG00000197965	0.464877
TNFRSF12A	ENSG00000006327	0.464714
LARP6	ENSG00000166173	0.464145
PELO	ENSG00000152684	0.463348
PTTG1IP	ENSG00000183255	0.459598
LPAR1	ENSG00000198121	0.449253
MXRA8	ENSG00000162576	0.446708
C5orf15	ENSG00000113583	0.443288
THY1	ENSG00000154096	0.42321
NGRN	ENSG00000182768	0.414656
BAG2	ENSG00000112208	0.414049
LAMP1	ENSG00000185896	0.411342
GRN	ENSG00000030582	0.404619
LURAP1L	ENSG00000153714	0.394258
S100A11	ENSG00000163191	0.39154
SDC4	ENSG00000124145	0.390921
DPH3	ENSG00000154813	0.390313
PHLDA1	ENSG00000139289	0.388087
TPBG	ENSG00000146242	0.387167
STS	ENSG00000101846	0.380724
MXRA7	ENSG00000182534	0.379943
OSMR	ENSG00000145623	0.372307
ARSJ	ENSG00000180801	0.355667
ITPRIPL2	ENSG00000205730	0.348265
FAM127A	ENSG00000134590	0.343926
CCL2	ENSG00000108691	0.343628
AVPI1	ENSG00000119986	0.326961
MANBAL	ENSG00000101363	0.324335
NUPR1	ENSG00000176046	0.323723
PHLDA3	ENSG00000174307	0.307259
LGALS3BP	ENSG00000108679	0.285264
C5orf28	ENSG00000151881	0.282027
ISLR	ENSG00000129009	0.282018
MT1E	ENSG00000169715	0.269825
PRNP	ENSG00000171867	0.264567
DSEL	ENSG00000171451	0.256615
GDF15	ENSG00000130513	0.207494
RNH1	ENSG00000023191	0.197408
CDC42EP3	ENSG00000163171	0.187477
CDKN2B	ENSG00000147883	0.149102
GTF2H5	ENSG00000185068	NA
RNASE4	ENSG00000181784	NA
