# Supplementary material for: Insights into the human mesenchymal stromal/stem cell identity through integrative transcriptomic profiling
Source: BMC Genomics. 2016 Nov 21;17:944. doi: 10.1186/s12864-016-3230-0 (PMC5117530; doi:10.1186/s12864-016-3230-0)
Supplement: Additional file 15: — Functional enrichment analysis of the genes corresponding to the sets that are found overexpressed in the contrasts of each tissue-MSC subtype versus other mesenchymal/stromal subtypes. These gene lists are: 281 genes for AD-MSCs, and 412 genes for BM-MSCs and 531 genes for PL-MSCs. The file includes three tables with the data obtained with the DAVID functional enrichment tool. Each table includes the most relevant functional terms with significant p-values. (XLSX 68 kb) [file 12864_2016_3230_MOESM15_ESM.xlsx]

## Sheet: 281g UP in AD-MSC v other
Annotation Cluster 1 & 2	Enrichment Score: 14.631988133260364			adjusted p.values
Category	Term	Count	Genes	Benjamini	FDR
UP_SEQ_FEATURE	signal peptide	100	F2RL2, ASPN, FAM20A, FST, TGFB3, FSTL3, MMP3, MMP1, WNT2, ELTD1, TFPI2, COL10A1, SPON1, MATN3, SCUBE3, PDPN, MGP, TMEM130, SIRPA, MOXD1, THY1, CCDC3, SERPINF1, ROR1, MFAP5, ADAMTSL1, PODN, MAMDC2, ENPP2, ITGA11, GREM1, NRN1, TIMP3, ABI3BP, SORCS2, ITGBL1, LGALS3BP, XG, TEK, ANGPTL1, MFAP3L, SRGN, TGFBR2, EFEMP1, CCDC80, GAS6, SFRP2, SFRP4, TMEM119, CD200, AEBP1, PODNL1, LRRC17, LRRC15, SDC2, WISP…	7.59109e-16	1.37615e-15
GOTERM_CC_FAT	GO:0031012~extracellular matrix	31	ASPN, PODN, PODNL1, ADAMTSL1, MAMDC2, TGFB3, DCN, MMP3, TIMP3, MMP1, WNT2, LGALS3BP, SLC1A3, SERAC1, COMP, GPC6, ADAMTS12, TFPI2, COL11A1, DPT, COL10A1, SPON1, MATN3, HAPLN1, SCUBE3, EFEMP1, CCDC80, COL15A1, MGP, FBLN2, MFAP5	1.2923e-13	8.32667e-13
SP_PIR_KEYWORDS	Secreted	64	ASPN, AEBP1, PODNL1, FAM20A, FST, FSTL3, TGFB3, LRRC17, MMP3, MMP1, WNT2, WISP2, WISP1, XYLT1, SCRG1, GPC6, LOXL3, COL11A1, TFPI2, DPP4, SPON1, COL10A1, MATN3, SCUBE3, MGP, SLIT3, INHBA, SERPINF1, PSG5, MFAP5, ADAMTSL1, PODN, MAMDC2, C3, ENPP2, CRLF1, DCN, IL33, GREM1, TIMP3, ITGBL1, LGALS3BP, C1QTNF5, C1QTNF3, FNDC1, COMP, ANGPTL1, ADAMTS12, FIBIN, PTX3, SRGN, DPT, HAPLN1, IL6, EFEMP1, COL15A1, …	2.22933e-13	2.84217e-12
GOTERM_CC_FAT	GO:0044421~extracellular region part	48	ASPN, PODN, PODNL1, ADAMTSL1, MAMDC2, C3, CRLF1, FSTL3, TGFB3, DCN, IL33, MMP3, GREM1, TIMP3, MMP1, WNT2, LGALS3BP, SLC1A3, SCRG1, SERAC1, COMP, GPC6, ANGPTL1, LOXL3, ADAMTS12, TFPI2, COL11A1, SRGN, COL10A1, SPON1, DPT, HAPLN1, MATN3, IL6, SCUBE3, EFEMP1, COL15A1, CCDC80, MGP, SLIT3, INHBA, SERPINF1, FBLN2, SFRP4, LIPG, GDF15, IGFBP3, MFAP5	9.69225e-13	1.24567e-11
GOTERM_CC_FAT	GO:0005578~proteinaceous extracellular matrix	28	ASPN, PODN, PODNL1, ADAMTSL1, MAMDC2, DCN, MMP3, TIMP3, MMP1, WNT2, LGALS3BP, SLC1A3, COMP, GPC6, ADAMTS12, TFPI2, COL11A1, DPT, COL10A1, SPON1, MATN3, HAPLN1, EFEMP1, CCDC80, COL15A1, MGP, FBLN2, MFAP5	2.76412e-12	5.33129e-11
GOTERM_CC_FAT	GO:0005576~extracellular region	68	F2RL2, ASPN, AEBP1, PODNL1, FAM20A, FST, FSTL3, TGFB3, MMP3, MMP1, WNT2, WISP2, SLC1A3, WISP1, XYLT1, SCRG1, GPC6, SERAC1, LOXL3, COL11A1, TFPI2, DPP4, SPON1, COL10A1, MATN3, SCUBE3, MGP, SLIT3, INHBA, SERPINF1, PSG5, MFAP5, ADAMTSL1, PODN, MAMDC2, C3, ENPP2, CRLF1, C1R, DCN, IL33, GREM1, TIMP3, ITGBL1, LGALS3BP, C1QTNF5, C1QTNF3, FNDC1, COMP, ANGPTL1, ADAMTS12, FIBIN, PTX3, SRGN, DPT, HAPLN1, IL…	3.59798e-11	9.25193e-10
SP_PIR_KEYWORDS	glycoprotein	115	ASPN, F2RL2, FAM20A, FST, TGFB3, FSTL3, MMP3, MMP1, WNT2, ELTD1, TFPI2, ODZ3, COL10A1, SPON1, TMEM204, SCUBE3, PDPN, TMEM130, SIRPA, MOXD1, THY1, SERPINF1, ROR1, PMP22, MFAP5, ADAMTSL1, ABCA9, PODN, MAMDC2, ENPP2, ITGA11, NRN1, GREM1, SORCS2, ABI3BP, ITGBL1, LGALS3BP, XG, TEK, ANGPTL1, MFAP3L, B4GALT6, SRGN, TGFBR2, EFEMP1, GAS6, SFRP4, CD200, AEBP1, PODNL1, LRRC15, SDC2, SLC1A3, WISP1, EVI2A, SC…	2.65108e-15	2.25388e-14
UP_SEQ_FEATURE	glycosylation site:N-linked (GlcNAc...)	107	ASPN, F2RL2, FAM20A, FST, TGFB3, FSTL3, MMP3, MMP1, WNT2, ELTD1, TFPI2, ODZ3, SPON1, TMEM204, SCUBE3, TMEM130, SIRPA, MOXD1, THY1, SERPINF1, ROR1, PMP22, MFAP5, ADAMTSL1, ABCA9, PODN, MAMDC2, ENPP2, ITGA11, GREM1, SORCS2, ABI3BP, ITGBL1, LGALS3BP, TEK, ANGPTL1, MFAP3L, B4GALT6, TGFBR2, EFEMP1, GAS6, SFRP4, CD200, AEBP1, PODNL1, LRRC15, WISP1, EVI2A, SCRG1, XYLT1, CXCR7, P4HA3, SLC22A3, EVI2B, LOX…	3.98215e-12	1.44329e-11
GOTERM_CC_FAT	GO:0005576~extracellular region	68	F2RL2, ASPN, AEBP1, PODNL1, FAM20A, FST, FSTL3, TGFB3, MMP3, MMP1, WNT2, WISP2, SLC1A3, WISP1, XYLT1, SCRG1, GPC6, SERAC1, LOXL3, COL11A1, TFPI2, DPP4, SPON1, COL10A1, MATN3, SCUBE3, MGP, SLIT3, INHBA, SERPINF1, PSG5, MFAP5, ADAMTSL1, PODN, MAMDC2, C3, ENPP2, CRLF1, C1R, DCN, IL33, GREM1, TIMP3, ITGBL1, LGALS3BP, C1QTNF5, C1QTNF3, FNDC1, COMP, ANGPTL1, ADAMTS12, FIBIN, PTX3, SRGN, DPT, HAPLN1, IL…	3.59798e-11	9.25193e-10
SP_PIR_KEYWORDS	disulfide bond	79	F2RL2, ASPN, FST, TGFB3, FSTL3, MMP3, MMP1, WISP1, XYLT1, CXCR7, ELTD1, LOXL3, CHST15, TFPI2, ODZ3, DPP4, CCRL1, SPON1, MATN3, KIAA1324L, SCUBE3, NRXN3, MGP, SIRPA, MOXD1, THY1, SLIT3, ACVR2A, INHBA, IL20RB, SGCG, PSG5, ROR1, MFAP5, ADAMTSL1, C3, ENPP2, CRLF1, ITGA11, OXTR, C1R, DCN, GREM1, TIMP3, LGALS3BP, C1QTNF5, GALNT10, COMP, CLEC2B, TEK, ANGPTL1, ADAMTS12, MFAP3L, B4GALT6, PTX3, GALNT12, SR…	1.57621e-09	3.35014e-08
Annotation Cluster 3	Enrichment Score: 4.687685535395689
Category	Term	Count	Genes	Benjamini	FDR
GOTERM_BP_FAT	GO:0060541~respiratory system development	12	WNT2, PDPN, HOXA5, TBX5, ALDH1A3, TGFBR2, TGFB3, MGP, ZFPM2, GLI2, FOXP1, FOXP2	5.73466e-05	0.000359716
GOTERM_BP_FAT	GO:0030324~lung development	11	WNT2, PDPN, HOXA5, TBX5, TGFBR2, TGFB3, MGP, ZFPM2, GLI2, FOXP1, FOXP2	0.000192132	0.00140613
GOTERM_BP_FAT	GO:0030323~respiratory tube development	11	WNT2, PDPN, HOXA5, TBX5, TGFBR2, TGFB3, MGP, ZFPM2, GLI2, FOXP1, FOXP2	0.000177601	0.00185682
GOTERM_BP_FAT	GO:0035295~tube development	14	PDPN, TBX5, TGFBR2, TGFB3, MGP, GREM1, GLI2, FOXP1, FOXP2, WNT2, HOXA5, SIX1, PBX1, ZFPM2	0.000923706	0.0144905
Annotation Cluster 4	Enrichment Score: 3.7898874648090004
Category	Term	Count	Genes	Benjamini	FDR
GOTERM_BP_FAT	GO:0001501~skeletal system development	26	MATN3, AEBP1, TBX15, TGFBR2, TGFB3, MGP, GLI2, ANKH, HOXC10, HOXC6, INHBA, ACVR2A, HOXC8, HOXC9, HOXB7, HOXA5, COMP, HOXB6, HOXC5, SIX1, PBX1, COL11A1, IGFBP3, PAPSS2, COL10A1, CDH11	1.6619e-09	1.73738e-09
GOTERM_BP_FAT	GO:0048706~embryonic skeletal system development	13	HOXC6, ACVR2A, TBX15, HOXC9, HOXB7, HOXA5, HOXC5, HOXB6, SIX1, TGFBR2, TGFB3, PBX1, COL11A1	3.36136e-07	7.02804e-07
GOTERM_BP_FAT	GO:0007389~pattern specification process	20	TBX5, FST, TGFBR2, GREM1, GLI2, HOXC10, HOXC6, ACVR2A, HOXC8, HOXC9, HOXB7, MEOX2, HOXA5, SFRP2, HOXB6, SIX1, HOXC5, PBX1, NR2F2, TBX18	1.75578e-06	5.50656e-06
GOTERM_BP_FAT	GO:0009952~anterior/posterior pattern formation	14	HOXC10, HOXC6, ACVR2A, HOXC8, HOXC9, HOXB7, MEOX2, HOXA5, SFRP2, HOXB6, HOXC5, PBX1, NR2F2, TBX18	1.99972e-05	8.36226e-05
GOTERM_BP_FAT	GO:0003002~regionalization	16	GREM1, GLI2, HOXC10, HOXC6, ACVR2A, HOXC8, HOXC9, MEOX2, HOXB7, SFRP2, HOXA5, HOXC5, HOXB6, PBX1, NR2F2, TBX18	2.11198e-05	0.000110396
Annotation Cluster 5	Enrichment Score: 3.4423188606473456
Category	Term	Count	Genes	Benjamini	FDR
GOTERM_BP_FAT	GO:0030278~regulation of ossification	8	ACVR2A, IL6, TGFB3, MGP, PBX1, ANKH, TWIST2, SRGN	0.00744535	0.140528
GOTERM_BP_FAT	GO:0030500~regulation of bone mineralization	5	ACVR2A, TGFB3, MGP, ANKH, SRGN	0.0384574	1.10083
GOTERM_BP_FAT	GO:0070167~regulation of biomineral formation	5	ACVR2A, TGFB3, MGP, ANKH, SRGN	0.0458373	1.41244
Annotation Cluster 8	Enrichment Score: 2.684077430028325
Category	Term	Count	Genes	Benjamini	FDR
SP_PIR_KEYWORDS	egf-like domain	13	MATN3, SCUBE3, NRXN3, EFEMP1, C1R, GAS6, ITGBL1, SLIT3, FBLN2, COMP, TEK, ELTD1, ODZ3	0.00201583	0.051453
Annotation Cluster 9	Enrichment Score: 2.4356788395788147
Category	Term	Count	Genes	Benjamini	FDR
GOTERM_BP_FAT	GO:0007517~muscle organ development	13	AEBP1, SGCG, TAGLN, MEOX2, TBX5, SIX1, ITGA11, ZFPM2, NR2F2, COL11A1, FOXP1, F2R, FOXP2	0.00267682	0.0476251

## Sheet: 421g UP in BM-MSC v other
Annotation Cluster 1 & 2	Enrichment Score: 17.0336975556884			adjusted p.values
Category	Term	Count	Genes	Benjamini	FDR
UP_SEQ_FEATURE	signal peptide	146	A2M, PLXNA4, PLXNA2, PGF, FAM20A, C20ORF103, FST, FGFRL1, TGFB3, EDIL3, JAG1, TGFB2, OLFML1, UNC5C, CFD, SCUBE3, OLFML2B, IL26, MGP, STIM1, MFGE8, SERPING1, CERCAM, TMEM130, IL11RA, THY1, ADAMTS7, CCDC3, ROR1, EFNA5, MFAP5, ADAMTS2, FGFR2, IL1R1, PODN, ADAMTSL1, ENPP2, ELN, ITGA11, NRN1, TIMP3, SORCS2, ABI3BP, ITGBL1, LGALS3BP, XG, KAL1, SRGN, EFEMP1, CCDC80, ENDOD1, HGF, GAS1, ECM2, GAS6, NOTCH3…	5.23963e-22	6.74486e-22
SP_PIR_KEYWORDS	glycoprotein	165	A2M, PLXNA4, PLXNA2, PGF, FAM20A, C20ORF103, FST, FGFRL1, TGFB3, TSPAN7, JAG1, TGFB2, OLFML1, UNC5C, SLC4A4, SCUBE3, CRYAB, OLFML2B, STIM1, MFGE8, SERPING1, CERCAM, TMEM130, IL11RA, THY1, ADAMTS7, ROR1, EFNA5, PMP22, EMP2, MFAP5, FAM38B, ADAMTS2, SLC2A12, FGFR2, IL1R1, PODN, ADAMTSL1, ENPP2, ITGA11, NRN1, SORCS2, ABI3BP, KCNMB1, ITGBL1, LGALS3BP, XG, KAL1, ENTPD1, GCNT1, SRGN, B4GALT1, ST6GAL1, E…	2.49652e-19	1.73e-18
SP_PIR_KEYWORDS	Secreted	87	A2M, PODNL1, FAM20A, PGF, LEPR, IGFBP7, FST, ARSJ, TGFB3, EDIL3, TGFB2, OLFML1, C4ORF31, WISP2, SCRG1, XYLT1, SEMA3F, GPX3, SERPINA3, ITIH5, LOXL3, LBP, CFD, COL11A1, TUB, SCUBE3, PRG4, OLFML2B, IL26, MGP, CPXM2, MFGE8, SERPING1, SLIT3, ADAMTS7, INHBB, CHRDL1, SLPI, VMO1, ADAMTS2, MFAP5, FGFR2, FMOD, GALNT1, ADAMTSL1, PODN, EPDR1, ENPP2, ELN, CRLF1, DCN, TIMP3, CCL28, ITGBL1, TNFRSF1A, LGALS3BP, …	1.56654e-15	1.62833e-14
GOTERM_CC_FAT	GO:0005576~extracellular region	97	A2M, PODNL1, FAM20A, PGF, LEPR, IGFBP7, FST, TGFB3, ARSJ, EDIL3, JAG1, TGFB2, OLFML1, C4ORF31, WISP2, SLC1A3, SCRG1, XYLT1, SEMA3F, GPX3, SERPINA3, ITIH5, LOXL3, LBP, CFD, COL11A1, SCUBE3, PRG4, OLFML2B, IL26, MGP, CPXM2, MFGE8, SERPING1, SLIT3, INHBB, ADAMTS7, CHRDL1, SLPI, CTSD, EFNA5, VMO1, ADAMTS2, MFAP5, FGFR2, FMOD, GALNT1, ADAMTSL1, PODN, EPDR1, ENPP2, ELN, CRLF1, C1R, DCN, TIMP3, CCL28, I…	5.21805e-14	2.88658e-13
UP_SEQ_FEATURE	glycosylation site:N-linked (GlcNAc...)	149	A2M, PLXNA4, PLXNA2, PGF, FAM20A, C20ORF103, FST, FGFRL1, TGFB3, TSPAN7, JAG1, TGFB2, OLFML1, UNC5C, SLC4A4, SCUBE3, OLFML2B, STIM1, MFGE8, SERPING1, CERCAM, TMEM130, IL11RA, THY1, ADAMTS7, ROR1, EFNA5, PMP22, EMP2, MFAP5, FAM38B, ADAMTS2, SLC2A12, FGFR2, IL1R1, PODN, ADAMTSL1, ENPP2, ITGA11, SORCS2, KCNMB1, ABI3BP, ITGBL1, LGALS3BP, KAL1, ENTPD1, GCNT1, B4GALT1, ST6GAL1, EFEMP1, GAS1, ECM2, GAS6…	2.10498e-13	5.44009e-13
SP_PIR_KEYWORDS	disulfide bond	105	A2M, PLXNA4, PGF, FGFRL1, FST, TGFB3, JAG1, EDIL3, TGFB2, OLFML1, CYGB, UNC5C, CFD, SCUBE3, OLFML2B, MGP, SERPING1, MFGE8, IL11RA, THY1, ADAMTS7, ROR1, EFNA5, ADAMTS2, MFAP5, FGFR2, IL1R1, ADAMTSL1, ENPP2, ELN, ITGA11, TIMP3, LGALS3BP, ENTPD1, GCNT1, SRGN, B4GALT1, ST6GAL1, EFEMP1, HGF, GAS6, NOTCH3, COL14A1, SFRP2, CXCL16, SFRP4, ITGA7, CD200, CACNA1A, LEPR, IGFBP7, XYLT1, SEMA3F, CXCR7, CNTNAP2…	7.67049e-09	1.06307e-07
GOTERM_CC_FAT	GO:0031012~extracellular matrix	31	FMOD, PODN, PODNL1, ADAMTSL1, ELN, TGFB3, DCN, TIMP3, TGFB2, C4ORF31, LGALS3BP, SLC1A3, KAL1, COMP, ACAN, ENTPD1, COL11A1, HAPLN1, COL4A2, HAPLN3, COL4A1, SCUBE3, EFEMP1, CCDC80, COL15A1, MGP, ECM2, ADAMTS7, COL14A1, MFAP5, ADAMTS2	2.34208e-09	3.84632e-08
GOTERM_CC_FAT	GO:0005578~proteinaceous extracellular matrix	27	FMOD, PODN, PODNL1, ADAMTSL1, ELN, DCN, TIMP3, LGALS3BP, SLC1A3, COMP, KAL1, ACAN, ENTPD1, COL11A1, HAPLN1, COL4A2, HAPLN3, COL4A1, EFEMP1, CCDC80, COL15A1, MGP, ECM2, ADAMTS7, COL14A1, ADAMTS2, MFAP5	1.7023e-07	3.72752e-06
GOTERM_MF_FAT	GO:0005201~extracellular matrix structural constituent	11	COL4A2, COL14A1, COL4A1, COMP, KAL1, ELN, ACAN, COL15A1, MGP, COL11A1, MFAP5	0.00256093	0.0139343
GOTERM_CC_FAT	GO:0044420~extracellular matrix part	12	COL4A2, SLC1A3, COL14A1, COL4A1, SCUBE3, CCDC80, ACAN, COL15A1, ENTPD1, COL11A1, TIMP3, MFAP5	0.000935259	0.0409693
Annotation Cluster 3	Enrichment Score: 4.440453335437718
Category	Term	Count	Genes	Benjamini	FDR
GOTERM_BP_FAT	GO:0007155~cell adhesion	45	EPDR1, IGFBP7, ITGA11, PCDHB13, EDIL3, PCDHB11, PCDHB10, CDH6, ITGBL1, VCAM1, WISP2, LGALS3BP, KAL1, COMP, AGT, ACAN, CNTNAP2, ENTPD1, COL11A1, B4GALT1, HAPLN1, PCDHB7, PCDHB8, HAPLN3, GMDS, PCDHB5, NRXN3, PCDHB6, PCDHB4, NFASC, COL15A1, MGP, CPXM2, MFGE8, ECM2, CERCAM, RAPH1, THY1, COL14A1, CDON, ITGA7, CLDN1, JAM2, FEZ1, CDH11	1.37183e-08	3.52858e-08
GOTERM_BP_FAT	GO:0022610~biological adhesion	45	EPDR1, IGFBP7, ITGA11, PCDHB13, EDIL3, PCDHB11, PCDHB10, CDH6, ITGBL1, VCAM1, WISP2, LGALS3BP, KAL1, COMP, AGT, ACAN, CNTNAP2, ENTPD1, COL11A1, B4GALT1, HAPLN1, PCDHB7, PCDHB8, HAPLN3, GMDS, PCDHB5, NRXN3, PCDHB6, PCDHB4, NFASC, COL15A1, MGP, CPXM2, MFGE8, ECM2, CERCAM, RAPH1, THY1, COL14A1, CDON, ITGA7, CLDN1, JAM2, FEZ1, CDH11	1.06077e-08	3.63797e-08
INTERPRO	IPR015493:Protocadherin beta	8	PCDHB7, PCDHB8, PCDHB5, PCDHB6, PCDHB4, PCDHB13, PCDHB11, PCDHB10	1.29946e-05	3.09646e-05
SP_PIR_KEYWORDS	cell adhesion	26	IGFBP7, ITGA11, PCDHB13, EDIL3, PCDHB11, PCDHB10, CDH6, VCAM1, WISP2, LGALS3BP, COMP, KAL1, CNTNAP2, PCDHB7, PCDHB8, PCDHB5, NRXN3, PCDHB6, PCDHB4, COL15A1, NFASC, MFGE8, CERCAM, COL14A1, ITGA7, CDH11	3.81912e-05	0.000926293
GOTERM_BP_FAT	GO:0007416~synaptogenesis	8	PCDHB5, NRXN3, PCDHB6, PCDHB4, PCDHB13, PCDHB11, PCDHB10, CACNA1A	0.000660665	0.00509958
GOTERM_BP_FAT	GO:0050808~synapse organization	10	PCDHB5, NRXN3, ANK3, PCDHB6, PCDHB4, NFASC, PCDHB13, PCDHB11, PCDHB10, CACNA1A	0.00073882	0.0063367
GOTERM_BP_FAT	GO:0016337~cell-cell adhesion	20	PCDHB7, PCDHB8, PCDHB5, GMDS, PCDHB6, PCDHB4, MGP, PCDHB13, CERCAM, PCDHB11, PCDHB10, CDH6, THY1, VCAM1, COL14A1, ACAN, CLDN1, JAM2, COL11A1, CDH11	0.000710823	0.00670613
GOTERM_BP_FAT	GO:0016339~calcium-dependent cell-cell adhesion	7	PCDHB7, PCDHB5, PCDHB6, PCDHB4, PCDHB13, PCDHB11, PCDHB10	0.00086038	0.00885558
UP_SEQ_FEATURE	domain:Cadherin 5	10	PCDHB7, PCDHB8, PCDHB5, PCDHB6, PCDHB4, PCDHB13, PCDHB11, PCDHB10, CDH11, CDH6	0.0188349	0.146754
UP_SEQ_FEATURE	domain:Cadherin 4	10	PCDHB7, PCDHB8, PCDHB5, PCDHB6, PCDHB4, PCDHB13, PCDHB11, PCDHB10, CDH11, CDH6	0.0278456	0.254151
UP_SEQ_FEATURE	domain:Cadherin 3	10	PCDHB7, PCDHB8, PCDHB5, PCDHB6, PCDHB4, PCDHB13, PCDHB11, PCDHB10, CDH11, CDH6	0.0278456	0.254151
UP_SEQ_FEATURE	domain:Cadherin 2	10	PCDHB7, PCDHB8, PCDHB5, PCDHB6, PCDHB4, PCDHB13, PCDHB11, PCDHB10, CDH11, CDH6	0.0303561	0.316953
UP_SEQ_FEATURE	domain:Cadherin 1	10	PCDHB7, PCDHB8, PCDHB5, PCDHB6, PCDHB4, PCDHB13, PCDHB11, PCDHB10, CDH11, CDH6	0.0303561	0.316953
GOTERM_BP_FAT	GO:0007267~cell-cell signaling	26	PGF, PCDHB13, PCDHB11, PCDHB10, KCNMB1, TGFB2, WISP2, SLC1A3, AGT, SLC22A3, SLC25A4, PCDHB5, NRXN3, PCDHB6, PCDHB4, FZD1, IL26, IGF2, HGF, PDE7B, CD80, SIX1, EFNA5, PMP22, TSHR, CACNA1A	0.0378373	0.987224
Annotation Cluster 4	Enrichment Score: 3.9934692566500565
Category	Term	Count	Genes	Benjamini	FDR
GOTERM_BP_FAT	GO:0001501~skeletal system development	34	ALPL, TGFB3, FHL2, HOXC6, HOXC8, HOXA2, HOXA5, COMP, HOXC5, ACAN, PAPSS1, COL11A1, TWIST1, TBX15, CMKLR1, MGP, SIX2, IGF1, IGF2, NPR3, GAS1, FRZB, ANKH, HOXC10, EYA1, CHRDL1, DLX5, HOXB6, SIX1, SORT1, KIAA1217, IGFBP4, CDH11, IGFBP5	2.5389e-11	2.17715e-11
GOTERM_BP_FAT	GO:0048706~embryonic skeletal system development	13	TBX15, TGFB3, SIX2, GAS1, HOXC6, HOXA2, EYA1, HOXA5, SIX1, HOXB6, HOXC5, KIAA1217, COL11A1	1.85639e-05	7.95829e-05
GOTERM_BP_FAT	GO:0048704~embryonic skeletal system morphogenesis	10	HOXA2, EYA1, TBX15, HOXA5, HOXB6, SIX1, TGFB3, SIX2, GAS1, COL11A1	0.000588038	0.00353022
GOTERM_BP_FAT	GO:0048705~skeletal system morphogenesis	13	TBX15, TGFB3, SIX2, MGP, GAS1, HOXC8, EYA1, HOXA2, HOXA5, SIX1, HOXB6, ACAN, COL11A1	0.000739465	0.00507382
GOTERM_BP_FAT	GO:0007423~sensory organ development	16	MAF, IRX5, CRYAB, TGFB3, SIX2, GAS1, JAG1, TGFB2, THY1, EYA1, HOXA2, ALDH1A3, DLX5, SIX1, GAA, COL11A1	0.0103875	0.12526
GOTERM_BP_FAT	GO:0048562~embryonic organ morphogenesis	12	HOXA2, EYA1, TBX15, HOXA5, ALDH1A3, DLX5, HOXB6, SIX1, TGFB3, SIX2, GAS1, COL11A1	0.0102435	0.149963
GOTERM_BP_FAT	GO:0048598~embryonic morphogenesis	18	TBX15, TGFB3, SIX2, GAS1, HOXC10, EYA1, HOXA2, EYA2, HOXA5, ALDH1A3, CDON, DLX5, SIX1, HOXB6, TBX18, PPAP2B, COL11A1, TWIST1	0.0190938	0.330037

## Sheet: 531g UP in PL-MSC v other
Annotation Cluster 1	Enrichment Score: 6.92529833850619			adjusted p.values
Category	Term	Count	Genes	Benjamini	FDR
SP_PIR_KEYWORDS	glycoprotein	172	ASPN, PVR, F2RL2, A2M, GPR126, CADM4, HMGCR, GRIK2, F2RL1, TSPAN5, TNFSF15, MMP3, TNFSF18, MMP1, WNT2, S1PR3, ERO1LB, FAP, GXYLT1, PDGFC, SPON2, HTR1D, TFPI2, INA, PTPRJ, TMEM204, SCUBE3, ATRNL1, PDPN, EFNB2, TMEM130, TMEM25, PDCD1LG2, NCAM1, ADAMTS6, SLITRK4, KRT18, SSTR1, F3, STC1, CD226, NETO2, WNT5A, GCNT4, ERMP1, DCBLD1, MAMDC2, PAMR1, KCNA3, MME, IFI30, LRIG1, BDKRB2, GREM1, SYPL2, LGALS3BP…	3.85532e-11	1.27898e-10
UP_SEQ_FEATURE	glycosylation site:N-linked (GlcNAc...)	161	ASPN, PVR, F2RL2, A2M, GPR126, CADM4, HMGCR, GRIK2, F2RL1, TSPAN5, TNFSF15, MMP3, TNFSF18, MMP1, WNT2, S1PR3, ERO1LB, FAP, GXYLT1, PDGFC, HTR1D, TFPI2, PTPRJ, TMEM204, SCUBE3, ATRNL1, EFNB2, TMEM130, TMEM25, PDCD1LG2, NCAM1, ADAMTS6, SLITRK4, SSTR1, F3, STC1, CD226, NETO2, WNT5A, GCNT4, ERMP1, DCBLD1, MAMDC2, PAMR1, KCNA3, MME, IFI30, LRIG1, BDKRB2, GREM1, SYPL2, LGALS3BP, B3GNT5, KAL1, TEK, SCN9…	1.6055e-08	1.75882e-08
UP_SEQ_FEATURE	signal peptide	129	ASPN, PVR, F2RL2, A2M, GPR126, CADM4, GRIK2, F2RL1, MMP3, MMP1, WNT2, ERO1LB, PDGFC, SPON2, TFPI2, PTPRJ, ATRNL1, SCUBE3, PDPN, EFNB2, MGP, TMEM130, TMEM25, PDCD1LG2, PTHLH, NCAM1, ADAMTS6, SLITRK4, F3, STC1, C12ORF59, CD226, WNT5A, NETO2, DCBLD1, MAMDC2, PAMR1, IFI30, LRIG1, FAM19A2, IL32, GREM1, LGALS3BP, KAL1, TEK, LAMB1, SRGN, SPP1, PLAT, ADAM23, PODXL, PCDH10, GABRA5, GGH, ITGA1, ITGA2, ITGA…	9.85149e-07	2.15847e-06
SP_PIR_KEYWORDS	disulfide bond	112	ASPN, PVR, F2RL2, A2M, GPR126, CADM4, F2RL1, TNFSF15, MMP3, MMP1, ERO1LB, FAP, PDGFC, HTR1D, SPON2, TFPI2, ATRNL1, SCUBE3, EFNB2, MGP, TMEM25, PDCD1LG2, NCAM1, ADAMTS6, SSTR1, F3, STC1, CD226, NETO2, DCBLD1, ERMP1, GCNT4, PAMR1, IFI30, LRIG1, MME, BDKRB2, GREM1, LGALS3BP, TEK, LAMB1, SRGN, PLAT, ST6GAL2, ADAM23, GABRA5, ITGA1, ITGA2, ITGA3, ITGA4, EPHA2, LAMA1, CD55, GPR37, ITGA6, SRPX2, SEMA6D, …	1.7813e-05	0.000177287
UP_SEQ_FEATURE	disulfide bond	109	ASPN, PVR, F2RL2, A2M, GPR126, CADM4, F2RL1, TNFSF15, MMP3, MMP1, ERO1LB, FAP, PDGFC, HTR1D, SPON2, TFPI2, ATRNL1, SCUBE3, EFNB2, MGP, TMEM25, PDCD1LG2, NCAM1, ADAMTS6, SSTR1, F3, STC1, CD226, NETO2, DCBLD1, ERMP1, GCNT4, PAMR1, IFI30, LRIG1, MME, BDKRB2, GREM1, LGALS3BP, TEK, LAMB1, SRGN, PLAT, ST6GAL2, ADAM23, GABRA5, ITGA1, ITGA2, ITGA3, ITGA4, EPHA2, LAMA1, CD55, GPR37, ITGA6, SRPX2, SEMA6D, …	8.97283e-05	0.000294905
GOTERM_CC_FAT	GO:0044421~extracellular region part	50	ASPN, WNT5A, PVR, A2M, MAMDC2, TNFSF15, IL32, IL33, MMP3, GREM1, TNFSF18, MMP1, WNT2, LGALS3BP, REN, KAL1, PDGFC, FBN2, ADAMTS12, LOXL2, SPON2, LAMB1, TFPI2, SRGN, SPP1, PLAT, COL4A2, TNFSF4, COL4A1, SCUBE3, GGH, MGP, NID1, MMP11, PTHLH, PROM1, ADAMTS6, LAMA1, DKK3, INHBA, NAV2, F3, FBLN5, SFRP4, THSD4, FJX1, SERPINB2, STC1, GDF15, IGFBP5	0.000687863	0.0113068
SP_PIR_KEYWORDS	Secreted	65	ASPN, PVR, A2M, AEBP1, NRP1, TNFSF15, ARSJ, LRRC17, MMP3, MMP1, WNT2, PDGFC, SEMA3A, SPON2, LOXL2, TFPI2, C10ORF57, SCUBE3, PSG2, MGP, TMEM25, PDCD1LG2, MMP11, NCAM1, PTHLH, INHBA, ADAMTS6, PSG5, SERPINB2, STC1, CNTN4, WNT5A, MAMDC2, PAMR1, PLBD1, IL32, IL33, GREM1, LGALS3BP, REN, SCG5, ADAMTS12, FBN2, FIBIN, LAMB1, SRGN, SPP1, PLAT, COL4A2, COL4A1, OLR1, ADAM23, GGH, NID1, LAMA1, DKK3, DKK1, SRP…	0.00368317	0.146791
Annotation Cluster 2	Enrichment Score: 5.769240348281235
Category	Term	Count	Genes	Benjamini	FDR
GOTERM_BP_FAT	GO:0007155~cell adhesion	45	PVR, DCBLD1, LIMS1, AEBP1, CADM4, NRP1, CLSTN2, CASK, IL32, CDH2, CDH4, DCHS1, RGMB, LGALS3BP, FAT3, SORBS1, KAL1, TEK, SCARB1, LAMB1, LOXL2, SPON2, SPP1, OLR1, PDPN, ADAM23, NRXN3, PCDH10, ITGA1, MGP, ITGA2, NID1, ITGA3, ITGA4, PCDH19, NCAM1, AMIGO2, LAMA1, ATP2A2, ITGA6, FBLN5, CLDN1, CNTN4, CNTN3, CD226	0.000318778	0.000245341
GOTERM_BP_FAT	GO:0022610~biological adhesion	45	PVR, DCBLD1, LIMS1, AEBP1, CADM4, NRP1, CLSTN2, CASK, IL32, CDH2, CDH4, DCHS1, RGMB, LGALS3BP, FAT3, SORBS1, KAL1, TEK, SCARB1, LAMB1, LOXL2, SPON2, SPP1, OLR1, PDPN, ADAM23, NRXN3, PCDH10, ITGA1, MGP, ITGA2, NID1, ITGA3, ITGA4, PCDH19, NCAM1, AMIGO2, LAMA1, ATP2A2, ITGA6, FBLN5, CLDN1, CNTN4, CNTN3, CD226	0.000163538	0.000251708
SP_PIR_KEYWORDS	cell adhesion	30	PVR, CADM4, CLSTN2, CDH2, CDH4, DCHS1, LGALS3BP, FAT3, KAL1, LAMB1, SPON2, SPP1, OLR1, NRXN3, ADAM23, PCDH10, ITGA1, ITGA2, NID1, ITGA3, ITGA4, PCDH19, NCAM1, LAMA1, AMIGO2, ITGA6, FBLN5, CNTN4, CNTN3, CD226	3.21848e-05	0.000427102
Annotation Cluster 3	Enrichment Score: 4.756544797392292
Category	Term	Count	Genes	Benjamini	FDR
GOTERM_CC_FAT	GO:0031226~intrinsic to plasma membrane	66	F2RL2, SLC20A1, CORIN, GRIK2, SLC20A2, F2RL1, TNFSF15, S1PR3, HTR1D, KCNMA1, PTPRJ, PTGER2, PDPN, NRXN3, EFNB2, IRS1, SSTR1, F3, CLDN1, TM4SF1, CD226, GPR183, OXTR, MME, KCNA3, BDKRB2, CDH4, GPRC5A, RGMB, SORBS1, CLEC2B, TEK, SCN9A, SCARB1, PTPRB, TRPC4, PTPRD, SLC8A1, TNFSF4, TRHDE, OLR1, ADAM23, PODXL, GABRA5, ITGA1, ITGA2, NPR1, ITGA3, ITGA4, HOMER1, EPHA2, PROM1, CD55, SLC16A4, GPR37, ATP2A2,…	1.19141e-05	4.89458e-05
GOTERM_CC_FAT	GO:0005887~integral to plasma membrane	64	F2RL2, SLC20A1, CORIN, GRIK2, SLC20A2, F2RL1, TNFSF15, S1PR3, HTR1D, KCNMA1, PTPRJ, PTGER2, PDPN, NRXN3, EFNB2, IRS1, SSTR1, CLDN1, TM4SF1, CD226, GPR183, OXTR, MME, KCNA3, BDKRB2, CDH4, GPRC5A, SORBS1, CLEC2B, TEK, SCN9A, SCARB1, PTPRB, TRPC4, PTPRD, SLC8A1, TNFSF4, TRHDE, OLR1, ADAM23, PODXL, GABRA5, ITGA1, ITGA2, NPR1, ITGA3, ITGA4, HOMER1, EPHA2, PROM1, CD55, SLC16A4, GPR37, ATP2A2, ITGA6, GR…	1.37398e-05	0.000112892
GOTERM_CC_FAT	GO:0044459~plasma membrane part	98	F2RL2, GRIK2, F2RL1, TNFSF15, CASK, CALB2, WNT2, S1PR3, DYSF, WNK4, HTR1D, PTPRJ, TMEM204, PDPN, EFNB2, IRS1, NCAM1, TNS1, SSTR1, F3, DSP, CD226, UNC13A, LITAF, MME, KCNA3, BDKRB2, TEK, SCN9A, SCARB1, LAMB1, TRPC4, RAB8B, ADAM23, PODXL, GABRA5, ITGA1, ITGA2, ITGA3, ITGA4, HOMER1, EPHA2, CAMK2N1, DNMBP, CD55, ITGA6, ATP2A2, CADPS2, GPR37, PRICKLE2, RGS7, CACNA1H, KCTD16, GK, CD200, ADRA1D, RHOJ, S…	1.71288e-05	0.000211107
UP_SEQ_FEATURE	topological domain:Extracellular	99	PVR, F2RL2, GPR126, CADM4, GRIK2, F2RL1, TSPAN5, TNFSF15, TNFSF18, S1PR3, DYSF, FAP, HTR1D, PAG1, PTPRJ, TMEM204, ATRNL1, PDPN, EFNB2, TMEM130, TMEM25, PDCD1LG2, NCAM1, SLITRK4, SSTR1, F3, CD226, NETO2, DCBLD1, ERMP1, LRIG1, MME, BDKRB2, TEK, SCARB1, TRPC4, ADAM23, PODXL, GABRA5, PCDH10, ITGA1, ITGA2, ITGA3, ITGA4, PCDH19, EPHA2, ITGA6, SEMA6D, GPR37, SYT14, CACNA1H, CD200, ADRA1D, NRP1, SLC20A1,…	0.00431004	0.0189256
UP_SEQ_FEATURE	topological domain:Cytoplasmic	117	PVR, F2RL2, GPR126, CADM4, GRIK2, F2RL1, TSPAN5, TNFSF15, TNFSF18, S1PR3, DYSF, FAP, INSIG1, GXYLT1, HTR1D, PAG1, PTPRJ, TMEM204, ATRNL1, PDPN, EFNB2, LPCAT2, TMEM130, TMEM25, PDCD1LG2, NCAM1, SLITRK4, SSTR1, F3, CD226, NETO2, DCBLD1, ERMP1, GCNT4, LRIG1, MME, BDKRB2, SYPL2, B3GNT5, TEK, SCARB1, TRPC4, ST6GAL2, SEC11C, ADAM23, PODXL, GABRA5, PCDH10, ITGA1, ITGA2, ITGA3, ITGA4, PCDH19, EPHA2, GPR3…	0.00395674	0.0217137
GOTERM_CC_FAT	GO:0005886~plasma membrane	132	PVR, F2RL2, GPR126, GRIK2, SNCA, F2RL1, TNFSF15, CASK, CALB2, WNT2, S1PR3, DYSF, WNK4, FAP, HTR1D, PAG1, PTPRJ, TMEM204, PDPN, EFNB2, IRS1, TMEM25, PDCD1LG2, NCAM1, KRT19, TNS1, RASGRF2, SSTR1, F3, DSP, CD226, UNC13A, IFITM1, LITAF, AKAP12, KCNA3, MME, BDKRB2, TEK, SCN9A, SCARB1, LAMB1, TRPC4, RAB8B, ADAM23, PODXL, PCDH10, GABRA5, ITGA1, ITGA2, ITGA3, ITGA4, HOMER1, PCDH19, CAMK2N1, EPHA2, DNMBP,…	0.0110107	0.363219
SP_PIR_KEYWORDS	transmembrane protein	30	PVR, GPR183, HSD17B2, MME, KCNA3, BDKRB2, CDH2, CDH4, TEK, SCARB1, HTR1D, PTPRJ, PTPRB, SLC8A1, PTPRD, TNFSF4, GABRA5, NPR1, ITGA2, ITGA3, ITGA4, PROM1, ITGA6, ATP2A2, SSTR1, GRIA1, F3, TM4SF1, HTR2B, ADRA1D	0.0170167	0.963294
SP_PIR_KEYWORDS	membrane	180	PVR, F2RL2, CADM4, GPR126, HMGCR, GRIK2, SNCA, F2RL1, TSPAN5, TNFSF15, CASK, TNFSF18, S1PR3, ERO1LB, DYSF, FAP, INSIG1, GXYLT1, HTR1D, PAG1, PTPRJ, TMEM204, ATRNL1, PDPN, DTL, LRRC1, EFNB2, NAV3, LPCAT2, TMEM130, C9ORF167, LPCAT3, TMEM25, PDCD1LG2, NCAM1, SLITRK4, RASGRF2, SSTR1, F3, STMN1, CD226, C12ORF59, UNC13A, NETO2, GCNT4, ERMP1, DCBLD1, LITAF, IFITM1, KCNA3, MME, ASAP1, LRIG1, BDKRB2, SYPL…	0.0237764	1.4267
SP_PIR_KEYWORDS	cell membrane	74	RHOJ, F2RL2, PVR, NRP1, GPR126, CLSTN2, GRIP1, GRIK2, SLC20A2, F2RL1, CASK, S1PR3, DYSF, FAP, STRA6, HTR1D, PAG1, PTGER2, TMEM204, CAMK1G, PDPN, TMEM25, PDCD1LG2, NCAM1, AMIGO2, RASGRF2, SSTR1, CLDN1, SORT1, CNTN4, CNTN3, UNC13A, LCP1, GPR183, RAB3B, CPM, LIMS1, OXTR, MME, GNG11, CDH2, BDKRB2, GPRC5B, CDH4, GPRC5A, DCHS1, GJC1, RGMB, SORBS1, RASGRP1, SCARB1, NOX4, SLC8A1, RAB8B, OLR1, ADAM23, GAB…	0.0327755	2.18684
Annotation Cluster 5	Enrichment Score: 3.6390325612549117
Category	Term	Count	Genes	Benjamini	FDR
GOTERM_BP_FAT	GO:0035295~tube development	19	WNT5A, NRP1, C2CD3, LIPA, TBX3, PDPN, MGP, GREM1, GLI2, WNT2, PTHLH, MAN2A1, ALDH1A2, HOXA5, HAND2, SALL1, ZFPM2, PBX1, RARB	0.0164612	0.0510768
GOTERM_BP_FAT	GO:0060541~respiratory system development	11	WNT2, PTHLH, WNT5A, MAN2A1, ALDH1A2, LIPA, PDPN, HOXA5, MGP, ZFPM2, GLI2	0.0962751	1.16166
Annotation Cluster 8	Enrichment Score: 2.7073364703700826
Category	Term	Count	Genes	Benjamini	FDR
SP_PIR_KEYWORDS	mitosis	16	CDC6, KIF11, CENPF, NUSAP1, CASC5, NDC80, ANLN, CEP55, HMGA2, WEE1, CCNB2, BUB1, CENPV, BUB1B, CCNA2, ASPM	0.00144464	0.0431554
SP_PIR_KEYWORDS	cell cycle	27	C13ORF15, E2F7, ANLN, CEP55, CCNE2, FANCI, BUB1, CCNA2, ASPM, CDC6, KIF11, MKI67, DLGAP5, NUSAP1, CASC5, CENPF, NDC80, HMGA2, ESCO2, WEE1, SUV39H2, KRT18, CCNB2, RGS2, CKS2, CENPV, BUB1B	0.00159924	0.0583904
